# Supplementary material for: No evidence of durable trained immunity after two doses of adenovirus-vectored or mRNA COVID-19 vaccines
Source: J Clin Invest. 2023 Sep 1;133(17):e171742. doi: 10.1172/JCI171742 (PMC10471164; doi:10.1172/JCI171742)
Supplement: Supplemental table 2 [file jci-133-171742-s015.xlsx]

## Sheet: ATAC-seq Summary + QC Data
SampleID	Batch	Vaccine	Timepoint	Participant ID	Machine	Sequencing depth (2x150bp M read pairs)	Percent of reads aligned to genome	Transcription Start Site (TSS) Enrichment	Non-Redundant Fraction (NRF)	PCR Bottlenecking Coefficient 1	PCR Bottlenecking Coefficient 2	FRiP score (Fraction Reads in Peaks)
Sample_52	5	ChAdOx1S	Post	COVIRS_1	Aria	43.2	99.32	24.345	0.795	0.889	8.971	0.4
Sample_51	5	ChAdOx1S	Pre	COVIRS_1	Aria	47.3	99.21	11.823	0.81	0.898	9.766	0.3
Sample_81	8	ChAdOx1S	Pre	COVIRS_10	Aria	31.9	99.28	25.81	0.805	0.895	9.423	0.4
Sample_82	8	ChAdOx1S	Post	COVIRS_10	Aria	30.7	99.14	23.635	0.813	0.899	9.807	0.4
Sample_77	7	BNT162b2	Pre	COVIRS_11	Melody	49.2	99.37	14.985	0.798	0.891	9.082	0.3
Sample_78	7	BNT162b2	Post	COVIRS_11	Melody	43.7	99.34	17.617	0.842	0.915	11.64	0.3
Sample_89	8	ChAdOx1S	Pre	COVIRS_12	Aria	48.1	99.49	28.724	0.789	0.887	8.776	0.3
Sample_90	8	ChAdOx1S	Post	COVIRS_12	Aria	47.4	99.39	34.75	0.823	0.906	10.63	0.4
Sample_59	6	BNT162b2	Pre	COVIRS_13	Aria	89.2	99.41	16.239	0.802	0.894	9.46	0.4
Sample_60	6	BNT162b2	Post	COVIRS_13	Aria	46.1	99.41	21.779	0.821	0.904	10.445	0.4
Sample_65	6	ChAdOx1S	Pre	COVIRS_14	Aria	64.6	99.23	27.607	0.786	0.886	8.755	0.4
Sample_66	6	ChAdOx1S	Post	COVIRS_14	Aria	51.1	99.11	37.495	0.824	0.907	10.812	0.4
Sample_35	4	BNT162b2	Pre	COVIRS_15	Melody	40.9	99.42	33.18	0.814	0.901	10.083	0.4
Sample_36	4	BNT162b2	Post	COVIRS_15	Melody	67.7	99.46	38.406	0.843	0.917	12.265	0.5
Sample_25	3	BNT162b2	Pre	COVIRS_16	Melody	34.4	99.3	13.584	0.818	0.902	10.113	0.4
Sample_26	3	BNT162b2	Post	COVIRS_16	Melody	136.7	99.4	11.793	0.838	0.914	11.558	0.3
Sample_49	5	ChAdOx1S	Pre	COVIRS_17	Aria	39.3	99.21	26.288	0.797	0.891	9.168	0.4
Sample_50	5	ChAdOx1S	Post	COVIRS_17	Aria	77.7	93.23	21.426	0.833	0.911	11.198	0.4
Sample_29	3	BNT162b2	Pre	COVIRS_18	Melody	143	98.93	10.269	0.577	0.759	4.195	0.4
Sample_30	3	BNT162b2	Post	COVIRS_18	Melody	172	99.29	6.306	0.899	0.916	7.807	0.3
Sample_40	4	BNT162b2	Post	COVIRS_19	Melody	111.4	99.4	24.851	0.822	0.906	10.708	0.5
Sample_39	4	BNT162b2	Pre	COVIRS_19	Melody	45.5	99.29	35.591	0.848	0.919	12.311	0.4
Sample_41	5	ChAdOx1S	Pre	COVIRS_2	Aria	133.8	99.37	13.305	0.899	0.916	7.807	0.4
Sample_42	5	ChAdOx1S	Post	COVIRS_2	Aria	138.6	99.39	12.673	0.899	0.916	7.807	0.4
Sample_68	6	BNT162b2	Post	COVIRS_20	Aria	32	99.15	19.633	0.819	0.903	10.231	0.4
Sample_67	6	BNT162b2	Pre	COVIRS_20	Aria	94.8	99.22	17.974	0.84	0.915	11.799	0.4
Sample_71	7	BNT162b2	Pre	COVIRS_21	Melody	76.7	99.26	25.309	0.822	0.904	10.349	0.4
Sample_72	7	BNT162b2	Post	COVIRS_21	Melody	66.7	99.3	25.656	0.821	0.904	10.352	0.4
Sample_9	1	BNT162b2	Pre	COVIRS_22	Melody	44.3	99.03	20.313	0.803	0.894	9.433	0.4
Sample_10	1	BNT162b2	Post	COVIRS_22	Melody	52.9	99.25	15.814	0.838	0.913	11.591	0.4
Sample_28	3	BNT162b2	Post	COVIRS_23	Melody	39.5	99.14	12.702	0.817	0.902	10.139	0.3
Sample_27	3	BNT162b2	Pre	COVIRS_23	Melody	73.8	99	8.972	0.835	0.914	11.683	0.3
Sample_37	4	BNT162b2	Pre	COVIRS_24	Melody	134.9	99.44	25.026	0.802	0.896	9.698	0.5
Sample_38	4	BNT162b2	Post	COVIRS_24	Melody	36.2	99.46	57.24	0.838	0.914	11.676	0.5
Sample_43	5	ChAdOx1S	Pre	COVIRS_25	Aria	28.5	99.36	17.946	0.811	0.899	9.864	0.3
Sample_44	5	ChAdOx1S	Post	COVIRS_25	Aria	35.4	99.35	25.348	0.815	0.901	10.065	0.4
Sample_2	1	ChAdOx1S	Post	COVIRS_26	Melody	45.8	99.3	30.31	0.82	0.905	10.562	0.4
Sample_1	1	ChAdOx1S	Pre	COVIRS_26	Melody	56.7	99.19	12.345	0.847	0.92	12.704	0.3
Sample_56	6	ChAdOx1S	Post	COVIRS_27	Aria	71.9	99.35	12.099	0.808	0.897	9.661	0.3
Sample_55	6	ChAdOx1S	Pre	COVIRS_27	Aria	31.4	99.36	30.573	0.818	0.902	10.201	0.4
Sample_53	5	BNT162b2	Pre	COVIRS_28	Aria	34.3	99.35	22.818	0.791	0.887	8.815	0.3
Sample_54	5	BNT162b2	Post	COVIRS_28	Aria	38.4	99.27	19.786	0.807	0.896	9.604	0.3
Sample_64	6	ChAdOx1S	Post	COVIRS_29	Aria	62.5	99.37	23.491	0.84	0.914	11.564	0.4
Sample_63	6	ChAdOx1S	Pre	COVIRS_29	Aria	42.5	99.24	20.177	0.855	0.922	12.729	0.4
Sample_74	7	BNT162b2	Post	COVIRS_3	Melody	35.2	99.29	21.275	0.803	0.894	9.356	0.4
Sample_73	7	BNT162b2	Pre	COVIRS_3	Melody	30.4	99.3	13.567	0.814	0.9	9.923	0.3
Sample_11	2	BNT162b2	Pre	COVIRS_30	Melody	90.1	99.33	12.178	0.851	0.93	14.529	0.4
Sample_12	2	BNT162b2	Post	COVIRS_30	Melody	73	99.4	11.537	0.869	0.936	15.871	0.3
Sample_32	4	BNT162b2	Post	COVIRS_31	Melody	85	99.46	17.539	0.811	0.9	10.067	0.4
Sample_31	4	BNT162b2	Pre	COVIRS_31	Melody	80.3	99.41	22.897	0.838	0.914	11.649	0.4
Sample_61	6	BNT162b2	Pre	COVIRS_32	Aria	51.1	99.15	14.186	0.794	0.889	8.952	0.3
Sample_62	6	BNT162b2	Post	COVIRS_32	Aria	43	99.26	19.444	0.802	0.893	9.303	0.4
Sample_88	8	BNT162b2	Post	COVIRS_33	Aria	39.8	99.24	17.316	0.804	0.894	9.384	0.4
Sample_87	8	BNT162b2	Pre	COVIRS_33	Aria	55.3	99.27	30.538	0.853	0.921	12.625	0.4
Sample_93	8	BNT162b2	Pre	COVIRS_34	Aria	44	99.37	21.695	0.813	0.9	9.905	0.4
Sample_94	8	BNT162b2	Post	COVIRS_34	Aria	43.1	99.33	27.894	0.846	0.918	12.103	0.4
Sample_13	2	BNT162b2	Pre	COVIRS_35	Melody	122.6	99.23	8.358	0.899	0.916	7.807	0.4
Sample_14	2	BNT162b2	Post	COVIRS_35	Melody	80.4	99.15	12.677	0.804	0.906	10.733	0.3
Sample_16	2	BNT162b2	Post	COVIRS_36	Melody	259.4	99.27	12.089	0.899	0.916	7.807	0.4
Sample_15	2	BNT162b2	Pre	COVIRS_36	Melody	79.1	99.36	9.807	0.862	0.931	14.686	0.4
Sample_45	5	BNT162b2	Pre	COVIRS_37	Aria	39	99.35	19.392	0.82	0.903	10.257	0.4
Sample_46	5	BNT162b2	Post	COVIRS_37	Aria	81	99.39	17.692	0.843	0.916	11.815	0.4
Sample_47	5	BNT162b2	Pre	COVIRS_38	Aria	59	99.28	37.667	0.812	0.899	9.969	0.4
Sample_48	5	BNT162b2	Post	COVIRS_38	Aria	88.2	99.22	21.146	0.817	0.902	10.268	0.4
Sample_80	7	BNT162b2	Post	COVIRS_39	Melody	41.9	99.4	23.921	0.801	0.893	9.313	0.4
Sample_79	7	BNT162b2	Pre	COVIRS_39	Melody	46	99.36	22.107	0.806	0.895	9.481	0.4
Sample_19	2	BNT162b2	Pre	COVIRS_4	Melody	68	99.32	12.323	0.826	0.915	12.016	0.3
Sample_20	2	BNT162b2	Post	COVIRS_4	Melody	46.6	99.35	14.418	0.877	0.941	17.426	0.3
Sample_70	7	BNT162b2	Post	COVIRS_40	Melody	40.7	99.23	25.721	0.846	0.918	12.038	0.4
Sample_69	7	BNT162b2	Pre	COVIRS_40	Melody	97.2	99.16	11.363	0.851	0.921	12.548	0.3
Sample_91	8	ChAdOx1S	Pre	COVIRS_41	Aria	44.9	99.4	17.255	0.808	0.896	9.603	0.4
Sample_92	8	ChAdOx1S	Post	COVIRS_41	Aria	51.5	99.42	19.922	0.809	0.897	9.679	0.4
Sample_75	7	BNT162b2	Pre	COVIRS_5	Melody	30.1	99.32	19.329	0.814	0.899	9.899	0.3
Sample_76	7	BNT162b2	Post	COVIRS_5	Melody	39.8	99.24	14.829	0.815	0.901	10.002	0.3
Sample_57	6	ChAdOx1S	Pre	COVIRS_6	Aria	43.4	99.34	20.854	0.796	0.89	9.051	0.4
Sample_58	6	ChAdOx1S	Post	COVIRS_6	Aria	62.7	99.4	14.87	0.808	0.897	9.656	0.3
Sample_84	8	ChAdOx1S	Post	COVIRS_7	Aria	29.3	99.18	26.828	0.826	0.906	10.572	0.4
Sample_83	8	ChAdOx1S	Pre	COVIRS_7	Aria	36.2	98.94	36.921	0.848	0.919	12.251	0.4
Sample_33	4	BNT162b2	Pre	COVIRS_8	Melody	33.8	99.45	26.854	0.794	0.889	8.993	0.4
Sample_34	4	BNT162b2	Post	COVIRS_8	Melody	32	99.52	39.199	0.81	0.899	9.864	0.5
Sample_86	8	BNT162b2	Post	COVIRS_9	Aria	47.6	99.28	19.186	0.8	0.892	9.212	0.4
Sample_85	8	BNT162b2	Pre	COVIRS_9	Aria	66	99.18	35.276	0.829	0.909	10.889	0.4

## Sheet: DAR Analysis BNT162b2 
	logFC	logCPM	F	PValue	FDR	annotation	PeakChr	PeakStart	PeakEnd	PeakLength	distanceToTSS	ENSEMBL	SYMBOL	Description
chr11.62516459.62521189	-0.39637	4.89797	20.4033	6.35e-05	0.927969	Promoter (<=1kb)	11	62433547	62517357	83811	0	ENSG00000124942	AHNAK	AHNAK nucleoprotein
chr11.62511029.62515915	-0.306131	5.18387	16.7644	0.000224537	0.999891	Promoter (1-2kb)	11	62433547	62517357	83811	1442	ENSG00000124942	AHNAK	AHNAK nucleoprotein
chr8.65840615.65843196	0.0854181	6.51402	13.0334	0.000912577	0.999891	Promoter (<=1kb)	8	65721798	65841508	119711	0	ENSG00000205268	PDE7A	phosphodiesterase 7A
chr7.106250863.106261623	-0.202795	6.76081	12.1206	0.00131101	0.999891	Promoter (<=1kb)	7	106252514	106254876	2363	0	ENSG00000105835	NAMPT	nicotinamide phosphoribosyltransferase
chr11.62524444.62536904	-0.276254	6.39431	12.0744	0.00133558	0.999891	Promoter (<=1kb)	11	62433542	62536107	102566	0	ENSG00000124942	AHNAK	AHNAK nucleoprotein
chr12.104641313.104642734	0.133245	4.8711	11.916	0.00142359	0.999891	Promoter (1-2kb)	12	104644173	104647370	3198	-1439	NA	LOC112268100	uncharacterized LOC112268100
chr8.52713033.52715274	0.0945245	6.19865	11.7124	0.00154585	0.999891	Promoter (<=1kb)	8	52622459	52714423	91965	0	ENSG00000023287	RB1CC1	RB1 inducible coiled-coil 1
chr16.2751702.2753914	0.0899433	6.72186	11.507	0.00168052	0.999891	Promoter (<=1kb)	16	2749786	2752518	2733	0	ENSG00000205913	SRRM2-AS1	SRRM2 antisense RNA 1
chr10.41843260.41846659	-0.360119	7.05023	11.0334	0.00204107	0.999891	Distal Intergenic	10	42242721	42276842	34122	-396062	NA	LOC101929373	uncharacterized LOC101929373
chr16.2761896.2770988	-0.128054	6.02232	11.0034	0.00206654	0.999891	Promoter (<=1kb)	16	2767507	2770258	2752	0	ENSG00000167978	SRRM2	serine/arginine repetitive matrix 2
chr17.76452187.76453854	0.108128	5.74163	10.8928	0.00216335	0.999891	Promoter (<=1kb)	17	76395358	76453141	57784	0	ENSG00000175931	UBE2O	ubiquitin conjugating enzyme E2 O
chr10.97378969.97384891	-0.174342	5.69246	10.7249	0.00231971	0.999891	Promoter (<=1kb)	10	97373061	97380837	7777	0	ENSG00000052749	RRP12	ribosomal RNA processing 12 homolog
chr10.41850231.41853311	-0.309014	5.60106	10.6843	0.00235926	0.999891	Distal Intergenic	10	42242721	42276842	34122	-389410	NA	LOC101929373	uncharacterized LOC101929373
chr6.7697635.7698764	0.147903	5.09838	10.3613	0.00270097	0.999891	Distal Intergenic	6	7726099	7881728	155630	-27335	ENSG00000153162	BMP6	bone morphogenetic protein 6
chr22.42894923.42896130	-0.14334	4.67823	10.3536	0.00270978	0.999891	Intron (ENST00000337959.8/11252, intron 2 of 9)	22	42876137	42912157	36021	16027	ENSG00000100266	PACSIN2	protein kinase C and casein kinase substrate in neurons 2
chr12.65881014.65882801	-0.122322	4.95888	10.2603	0.00281841	0.999891	Promoter (<=1kb)	12	65866804	65881578	14775	0	ENSG00000197301	HMGA2-AS1	HMGA2 antisense RNA 1
chr9.131627440.131628674	0.112544	5.04457	10.0828	0.00303807	0.999891	Promoter (1-2kb)	9	131602114	131625948	23835	-1493	ENSG00000107263	RAPGEF1	Rap guanine nucleotide exchange factor 1
chr7.58797373.58798530	-0.247053	4.75375	10.0759	0.00304704	0.999891	Distal Intergenic	7	57450177	57473559	23383	1347197	ENSG00000182111	ZNF716	zinc finger protein 716
chr10.102404416.102412787	-0.143912	6.01476	10.0207	0.00311916	0.999891	Promoter (<=1kb)	10	102404645	102405462	818	0	ENSG00000059915	PSD	pleckstrin and Sec7 domain containing
chr1.143226585.143229797	-0.283004	6.44407	9.89613	0.00328898	0.999891	Distal Intergenic	1	143419625	143420207	583	190410	ENSG00000232527	LOC107985200	uncharacterized LOC107985200
chr12.37245662.37247673	-0.298375	7.0818	9.88716	0.00330157	0.999891	Distal Intergenic	12	38316762	38323982	7221	-1069089	ENSG00000175548	ALG10B	ALG10 alpha-1,2-glucosyltransferase B
chr1.143257473.143259700	-0.333583	5.35041	9.52855	0.00384995	0.999891	Distal Intergenic	1	143419625	143420207	583	160507	ENSG00000232527	LOC107985200	uncharacterized LOC107985200
chr7.59995354.59997002	-0.217282	5.59758	9.51672	0.00386962	0.999891	Distal Intergenic	7	57450177	57473559	23383	2545178	ENSG00000182111	ZNF716	zinc finger protein 716
chr7.1535508.1542221	-0.118539	5.69029	9.49448	0.00390689	0.999891	Promoter (<=1kb)	7	1537487	1542686	5200	0	ENSG00000198517	MAFK	MAF bZIP transcription factor K
chr22.44603649.44606243	-0.140649	5.00038	9.46813	0.00395154	0.999891	Distal Intergenic	22	44606939	44625419	18481	19176	NA	LINC00229	long intergenic non-protein coding RNA 229
chr16.34620037.34621913	-0.291263	5.49829	9.3052	0.00424005	0.999891	Distal Intergenic	16	34387599	34389827	2229	-230211	NA	LOC107987235	putative uncharacterized protein MGC34800
chr7.30902204.30906707	-0.217439	4.89213	9.27807	0.00429023	0.999891	Intron (ENST00000509504.2/358, intron 7 of 10)	7	30911853	30925501	13649	-5146	ENSG00000240583	AQP1	aquaporin 1 (Colton blood group)
chr9.128159345.128160953	-0.109551	5.13479	9.2402	0.00436136	0.999891	Promoter (<=1kb)	9	128160265	128163924	3660	0	ENSG00000171159	BBLN	bublin coiled coil protein
chr19.50724095.50725646	-0.0945596	5.77395	9.20798	0.00442285	0.999891	Promoter (<=1kb)	19	50723523	50725469	1947	573	ENSG00000105472	CLEC11A	C-type lectin domain containing 11A
chr3.183634903.183637251	0.0776198	6.51119	9.13115	0.00457328	0.999891	Promoter (<=1kb)	3	183635610	183650738	15129	0	ENSG00000114796	KLHL24	kelch like family member 24
chr12.74537325.74540024	-0.0798447	5.9196	9.07329	0.00469016	0.999891	Promoter (<=1kb)	12	74537835	74545430	7596	0	ENSG00000253719	ATXN7L3B	ataxin 7 like 3B
chr9.104746990.104748999	0.105481	6.07512	9.06668	0.00470372	0.999891	Promoter (<=1kb)	9	104747683	104760120	12438	0	ENSG00000136783	NIPSNAP3A	nipsnap homolog 3A
chr3.4867673.4869367	0.0865536	6.37277	8.98428	0.00487624	0.999891	Exon (ENST00000693140.1/ENST00000693140.1, exon 1 of 4)	3	4898226	4906501	8276	37134	ENSG00000235831	BHLHE40-AS1	BHLHE40 antisense RNA 1
chr6.26659219.26660477	0.091604	5.5698	8.76116	0.00537828	0.999891	Promoter (<=1kb)	6	26638476	26659685	21210	0	ENSG00000181315	ZNF322	zinc finger protein 322
chr16.34622472.34624890	-0.320509	5.19299	8.66506	0.00561131	0.999891	Distal Intergenic	16	34387599	34389827	2229	-232646	NA	LOC107987235	putative uncharacterized protein MGC34800
chr7.58818228.58819093	-0.209711	4.55375	8.65432	0.00563801	0.999891	Distal Intergenic	7	57450177	57473559	23383	1368052	ENSG00000182111	ZNF716	zinc finger protein 716
chr12.132503458.132506179	-0.132798	5.33805	8.60521	0.00576188	0.999891	Promoter (<=1kb)	12	132507030	132511952	4923	-851	ENSG00000112787	FBRSL1	fibrosin like 1
chr1.30738662.30751698	-0.108794	6.89542	8.5704	0.00585143	0.999891	Promoter (<=1kb)	1	30739156	30739232	77	0	ENSG00000264773	MIR4420	microRNA 4420
chr2.65055179.65057823	0.0728801	6.50296	8.53372	0.0059474	0.999891	Promoter (<=1kb)	2	64902305	65056168	153864	0	ENSG00000237638	LINC02245	long intergenic non-protein coding RNA 2245
chr1.111738216.111740894	0.0842538	6.15506	8.46648	0.00612775	0.999891	Promoter (<=1kb)	1	111727344	111739253	11910	0	ENSG00000197852	INKA2	inka box actin regulator 2
chr7.23012897.23014479	-0.0927463	6.37444	8.27824	0.00666449	0.999891	Promoter (<=1kb)	7	22978164	23014074	35911	0	ENSG00000122591	FAM126A	family with sequence similarity 126 member A
chr12.6791768.6793586	-0.117251	5.20612	8.23439	0.00679661	0.999891	Promoter (2-3kb)	12	6789568	6800393	10826	2201	ENSG00000010610	CD4	CD4 molecule
chrX.52896621.52898147	-0.102185	5.02475	8.21148	0.00686675	0.999891	Promoter (<=1kb)	23	52896941	52907236	10296	0	ENSG00000179304	FAM156B	family with sequence similarity 156 member B
chr1.201882278.201883296	0.109528	5.31274	8.19085	0.00693057	0.999891	3' UTR	1	201888680	201892137	3458	-5384	ENSG00000198892	SHISA4	shisa family member 4
chr18.35343329.35345118	0.0736774	6.24638	8.15343	0.00704798	0.999891	Promoter (<=1kb)	18	35340345	35343932	3588	0	ENSG00000172466	ZNF24	zinc finger protein 24
chr14.90382362.90384734	0.0588621	7.01685	8.14994	0.00705904	0.999891	Exon (ENST00000615251.1/ENST00000615251.1, exon 1 of 1)	14	90396502	90404496	7995	-11768	ENSG00000198668	CALM1	calmodulin 1
chr19.18256801.18268454	-0.131018	6.73845	8.12758	0.00713034	0.999891	Promoter (1-2kb)	19	18250039	18255419	5381	-1383	ENSG00000284797	LOC729966	uncharacterized LOC729966
chr2.64625277.64629516	-0.155896	4.96229	8.10087	0.00721651	0.999891	Distal Intergenic	2	64644612	64646698	2087	-15096	NA	LOC105374775	uncharacterized LOC105374775
chr21.41760950.41762510	-0.0972777	5.27294	8.07889	0.00728826	0.999891	Intron (ENST00000352483.3/54101, intron 1 of 8)	21	41739373	41767052	27680	4542	ENSG00000183421	RIPK4	receptor interacting serine/threonine kinase 4
chr9.60631019.60633928	-0.274742	6.76851	8.05376	0.0073712	0.999891	Distal Intergenic	9	60914407	60920653	6247	-280479	ENSG00000276581	SPATA31A5	SPATA31 subfamily A member 5
chr22.23893667.23895685	-0.0726733	6.13955	8.053	0.00737374	0.999891	Promoter (<=1kb)	22	23894383	23895223	841	0	ENSG00000240972	MIF	macrophage migration inhibitory factor
chr12.48182537.48184411	0.124336	4.9077	8.03808	0.0074235	0.999891	Promoter (<=1kb)	12	48183644	48185926	2283	0	ENSG00000177875	CCDC184	coiled-coil domain containing 184
chr17.8806261.8807729	-0.0999233	5.30838	8.00991	0.00751842	0.999891	Intron (ENST00000619866.5/146850, intron 18 of 19)	17	8797110	8799365	2256	-6897	ENSG00000185156	MFSD6L	major facilitator superfamily domain containing 6 like
chr3.52704610.52706621	0.0664993	6.19511	7.94617	0.00773804	0.999891	Promoter (<=1kb)	3	52704955	52708157	3203	0	ENSG00000114902	SPCS1	signal peptidase complex subunit 1
chr12.49536322.49539460	-0.0930078	5.10507	7.84878	0.00808701	0.999891	Promoter (<=1kb)	12	49539030	49558337	19308	0	ENSG00000135519	KCNH3	potassium voltage-gated channel subfamily H member 3
chr20.34557968.34559216	0.100324	5.1987	7.76552	0.00839872	0.999891	Promoter (<=1kb)	20	34558718	34560345	1628	0	ENSG00000101460	MAP1LC3A	microtubule associated protein 1 light chain 3 alpha
chr11.17207205.17208632	-0.111962	5.0843	7.74908	0.00846179	0.999891	Promoter (<=1kb)	11	17077730	17207920	130191	0	ENSG00000011405	PIK3C2A	phosphatidylinositol-4-phosphate 3-kinase catalytic subunit type 2 alpha
chr16.30567866.30568771	0.117037	4.91166	7.66435	0.00879492	0.999891	Promoter (2-3kb)	16	30570220	30571320	1101	2549	ENSG00000229809	ZNF688	zinc finger protein 688
chr1.204145089.204152295	-0.166793	5.47168	7.57584	0.00915805	0.999891	Promoter (<=1kb)	1	204137112	204146960	9849	0	ENSG00000143845	ETNK2	ethanolamine kinase 2
chr22.11596079.11602057	-0.193544	5.5715	7.55802	0.00923308	0.999891	Distal Intergenic	22	11827523	11910358	82836	-225466	NA	LOC107984037	uncharacterized LOC107984037
chr3.52051982.52053999	-0.132968	4.76467	7.51717	0.00940758	0.999891	Promoter (2-3kb)	3	52051632	52056165	4534	2166	ENSG00000164086	DUSP7	dual specificity phosphatase 7
chr17.49191649.49194559	-0.0717363	6.75722	7.48246	0.00955866	0.999891	Distal Intergenic	17	49202791	49208912	6122	14353	ENSG00000167083	GNGT2	G protein subunit gamma transducin 2
chr2.90399713.90402554	-0.23049	5.80249	7.45071	0.0096991	0.999891	Distal Intergenic	2	89622213	89640635	18423	-759079	NA	KMT2CP4	lysine methyltransferase 2C pseudogene 4
chr6.107823940.107825351	-0.116284	5.13454	7.44295	0.00973377	0.999891	Promoter (<=1kb)	6	107740065	107824286	84222	0	ENSG00000146285	SCML4	Scm polycomb group protein like 4
chr13.110160305.110161906	0.121303	5.53622	7.40269	0.00991578	0.999891	Promoter (1-2kb)	13	110161018	110163490	2473	1584	ENSG00000187498	COL4A1	collagen type IV alpha 1 chain
chr4.2934708.2935897	0.0969641	5.38192	7.3429	0.0101928	0.999891	Promoter (<=1kb)	4	2932065	2934796	2732	0	ENSG00000109736	MFSD10	major facilitator superfamily domain containing 10
chr18.20563254.20564686	-0.279314	5.41945	7.32383	0.010283	0.999891	Distal Intergenic	18	20953290	20954870	1581	390184	ENSG00000067900	ROCK1	Rho associated coiled-coil containing protein kinase 1
chr22.21936006.21941078	-0.0545949	7.39026	7.29383	0.0104265	0.999891	Promoter (<=1kb)	22	21932714	21936929	4216	0	ENSG00000100034	PPM1F	protein phosphatase, Mg2+/Mn2+ dependent 1F
chr6.11536535.11539017	0.0753216	6.73962	7.28795	0.0104548	0.999891	Promoter (<=1kb)	6	11537749	11583524	45776	0	ENSG00000205269	TMEM170B	transmembrane protein 170B
chr9.135886763.135888542	-0.128239	5.07047	7.2446	0.0106666	0.999891	Intron (ENST00000389532.9/157922, intron 1 of 16)	9	135809581	135882897	73317	-3867	ENSG00000130559	CAMSAP1	calmodulin regulated spectrin associated protein 1
chr11.828700.831235	-0.129809	5.0179	7.23418	0.0107182	0.999891	Promoter (<=1kb)	11	829297	831985	2689	0	ENSG00000177685	CRACR2B	calcium release activated channel regulator 2B
chr19.52007577.52008825	0.119409	5.11383	7.19601	0.0109095	0.999891	Promoter (<=1kb)	19	51991332	52008081	16750	0	ENSG00000197619	ZNF615	zinc finger protein 615
chr14.101534750.101536389	-0.148778	4.86147	7.16976	0.0110432	0.999891	Distal Intergenic	14	101552223	101555676	3454	19287	ENSG00000258498	DIO3OS	DIO3 opposite strand upstream RNA
chr12.6460654.6462750	-0.125455	4.89756	7.11822	0.0113108	0.999891	Promoter (<=1kb)	12	6461035	6462298	1264	0	ENSG00000139192	TAPBPL	TAP binding protein like
chr4.83454809.83456622	-0.0790681	5.99073	7.11776	0.0113132	0.999891	Promoter (<=1kb)	4	83407343	83455804	48462	0	ENSG00000163312	HELQ	helicase, POLQ like
chr20.31184758.31187484	-0.219538	7.23955	7.11315	0.0113375	0.999891	Distal Intergenic	20	31257664	31259632	1969	-70180	ENSG00000215547	DEFB115	defensin beta 115
chr10.69104963.69109093	-0.151008	5.31827	7.11116	0.011348	0.999891	Downstream (<=300bp)	10	69123512	69172861	49350	-14419	ENSG00000122958	VPS26A	VPS26, retromer complex component A
chrY.11721855.11722199	-0.244725	5.7857	7.08552	0.0114842	0.999891	Distal Intergenic	24	11161838	11215032	53195	-506824	NA	LOC105379273	uncharacterized LOC105379273
chr10.131916402.131920558	-0.170466	5.29275	7.0686	0.0115751	0.999891	Intron (ENST00000455566.6/55844, intron 2 of 8)	10	131901291	131959827	58537	15112	ENSG00000175470	PPP2R2D	protein phosphatase 2 regulatory subunit Bdelta
chr14.58199236.58201147	0.0911768	5.9291	7.05988	0.0116222	0.999891	Promoter (<=1kb)	14	58200080	58234760	34681	0	ENSG00000131966	ACTR10	actin related protein 10
chr20.63552781.63557973	-0.112811	5.3614	7.03461	0.0117599	0.999891	Promoter (<=1kb)	20	63553020	63556683	3664	0	ENSG00000125531	FNDC11	fibronectin type III domain containing 11
chr10.97370706.97373990	-0.183443	4.78294	7.01255	0.0118816	0.999891	Promoter (<=1kb)	10	97356701	97373593	16893	0	ENSG00000052749	RRP12	ribosomal RNA processing 12 homolog
chrX.58550800.58554778	-0.22657	6.01905	6.9987	0.0119586	0.999891	Distal Intergenic	23	57905430	57910458	5029	-640343	ENSG00000198205	ZXDA	zinc finger X-linked duplicated A
chr18.21599437.21601851	0.0684153	6.52124	6.99297	0.0119907	0.999891	Promoter (<=1kb)	18	21529284	21600704	71421	0	ENSG00000141446	ESCO1	establishment of sister chromatid cohesion N-acetyltransferase 1
chr17.21968668.21970602	-0.227476	6.11788	6.98143	0.0120555	0.999891	Distal Intergenic	17	22090743	22205151	114409	-120141	ENSG00000263563	UBBP4	ubiquitin B pseudogene 4
chr9.93566267.93567887	-0.0749635	6.11477	6.98136	0.0120559	0.999891	Exon (ENST00000689121.1/ENST00000689121.1, exon 1 of 1)	9	93576584	93679587	103004	-8697	ENSG00000197724	PHF2	PHD finger protein 2
chr1.209625414.209628098	-0.112795	5.26447	6.97467	0.0120937	0.999891	Promoter (1-2kb)	1	209623444	209623510	67	-1905	ENSG00000283876	MIR4260	microRNA 4260
chr4.8220664.8222291	0.10375	5.50571	6.9535	0.012214	0.999891	Promoter (2-3kb)	4	8224596	8227469	2874	-2305	ENSG00000125089	SH3TC1	SH3 domain and tetratricopeptide repeats 1
chr14.73752273.73755315	-0.0841127	5.66703	6.94634	0.012255	0.999891	Promoter (<=1kb)	14	73739812	73755016	15205	0	ENSG00000156030	MIDEAS	mitotic deacetylase associated SANT domain protein
chr10.79269891.79271620	-0.116764	5.01874	6.94478	0.0122639	0.999891	Intron (ENST00000334512.10/57178, intron 7 of 24)	10	79277179	79296935	19757	-5559	ENSG00000108175	ZMIZ1	zinc finger MIZ-type containing 1
chr17.57867561.57869195	-0.105715	4.89641	6.89436	0.0125569	0.999891	Promoter (<=1kb)	17	57862875	57867630	4756	0	ENSG00000180891	CUEDC1	CUE domain containing 1
chr5.52798977.52801075	0.0765711	6.40096	6.8759	0.0126661	0.999891	Promoter (<=1kb)	5	52673186	52799956	126771	0	NA	LOC105378963	uncharacterized LOC105378963
chr1.96720937.96722871	0.0766622	5.77174	6.87076	0.0126967	0.999891	Promoter (<=1kb)	1	96721665	96813711	92047	0	ENSG00000117569	PTBP2	polypyrimidine tract binding protein 2
chr13.18212897.18213811	-0.176829	5.75959	6.85225	0.0128074	0.999891	Promoter (<=1kb)	13	18211959	18230481	18523	939	ENSG00000279516	FAM230C	family with sequence similarity 230 member C
chr18.79939708.79946024	-0.122509	5.43404	6.83916	0.0128864	0.999891	Promoter (<=1kb)	18	79904052	79941750	37699	0	ENSG00000122490	SLC66A2	solute carrier family 66 member 2
chr21.29072838.29074223	-0.0742633	6.02	6.83639	0.0129031	0.999891	Promoter (<=1kb)	21	29056329	29073351	17023	0	ENSG00000156261	CCT8	chaperonin containing TCP1 subunit 8
chr1.124602453.124604319	-0.196568	5.30651	6.77616	0.0132738	0.999891	Distal Intergenic	1	121573946	121580524	6579	-3021930	NA	LINC01691	long intergenic non-protein coding RNA 1691
chr11.65662470.65664144	0.0834638	6.03476	6.76913	0.0133178	0.999891	Promoter (<=1kb)	11	65661943	65662780	838	0	ENSG00000173039	RELA	RELA proto-oncogene, NF-kB subunit
chr6.14129037.14135061	-0.142575	5.75362	6.76856	0.0133214	0.999891	5' UTR	6	14117772	14136906	19135	11266	ENSG00000112149	CD83	CD83 molecule
chr5.140690580.140692043	-0.103183	5.19222	6.72984	0.0135667	0.999891	Promoter (<=1kb)	5	140673932	140691236	17305	0	ENSG00000170445	HARS1	histidyl-tRNA synthetase 1
chr1.110066923.110070553	-0.121813	4.99806	6.72184	0.013618	0.999891	Promoter (<=1kb)	1	110059870	110070672	10803	119	ENSG00000156150	ALX3	ALX homeobox 3
chr17.21980187.21981782	-0.231195	5.65532	6.69637	0.0137826	0.999891	Distal Intergenic	17	22090743	22205151	114409	-108961	ENSG00000263563	UBBP4	ubiquitin B pseudogene 4
chr15.89749939.89751539	0.110848	5.90078	6.68068	0.0138851	0.999891	Promoter (<=1kb)	15	89749891	89751137	1247	0	ENSG00000166823	MESP1	mesoderm posterior bHLH transcription factor 1
chr4.52909.55337	-0.131199	4.99387	6.67107	0.0139483	0.999891	Promoter (<=1kb)	4	53286	87523	34238	0	ENSG00000272602	ZNF595	zinc finger protein 595
chr12.66186789.66189859	0.082832	6.34786	6.6379	0.0141688	0.999891	Promoter (<=1kb)	12	66189195	66198220	9026	0	ENSG00000090376	IRAK3	interleukin 1 receptor associated kinase 3
chr20.53592528.53594967	0.0810694	6.0729	6.63251	0.014205	0.999891	Promoter (<=1kb)	20	53567071	53593839	26769	0	ENSG00000171940	ZNF217	zinc finger protein 217
chr17.38729835.38731262	0.114691	5.45235	6.61786	0.0143038	0.999891	Promoter (<=1kb)	17	38730341	38735605	5265	0	ENSG00000277972	CISD3	CDGSH iron sulfur domain 3
chr16.31200703.31203554	-0.084852	5.97048	6.61455	0.0143262	0.999891	Promoter (<=1kb)	16	31201885	31203452	1568	0	ENSG00000261359	PYCARD-AS1	PYCARD antisense RNA 1
chr17.25568797.25569687	-0.211979	5.92805	6.61229	0.0143416	0.999891	Distal Intergenic	17	27293910	27293996	87	1724309	ENSG00000263583	MIR4522	microRNA 4522
chr13.31199600.31200951	0.0772909	5.8147	6.58669	0.0145166	0.999891	Promoter (<=1kb)	13	31199975	31332276	132302	0	ENSG00000187676	B3GLCT	beta 3-glucosyltransferase
chr9.136617657.136620709	-0.08897	5.78229	6.58492	0.0145288	0.999891	Promoter (<=1kb)	9	136612028	136617181	5154	-477	ENSG00000279141	LINC01451	long intergenic non-protein coding RNA 1451
chr7.151925412.151926774	0.103921	5.06849	6.55559	0.0147323	0.999891	Distal Intergenic	7	151950386	151954985	4600	28211	NA	LOC105375570	uncharacterized LOC105375570
chr13.114063594.114066371	0.0734595	6.24446	6.5518	0.0147588	0.999891	Intron (ENST00000334062.8/22821, intron 2 of 23)	13	114021409	114036193	14785	-27402	ENSG00000185989	RASA3	RAS p21 protein activator 3
chr1.143184562.143188084	-0.232595	8.15608	6.54269	0.0148228	0.999891	Distal Intergenic	1	143419625	143420207	583	232123	ENSG00000232527	LOC107985200	uncharacterized LOC107985200
chr13.29494942.29497251	-0.0786899	5.22301	6.53933	0.0148465	0.999891	Promoter (<=1kb)	13	29496347	29503140	6794	0	ENSG00000132938	MTUS2	microtubule associated scaffold protein 2
chr16.67028354.67030245	0.0733595	6.11869	6.49879	0.0151352	0.999891	Promoter (<=1kb)	16	67028984	67101035	72052	0	ENSG00000067955	CBFB	core-binding factor subunit beta
chrX.109536467.109537613	-0.0885836	5.0537	6.44062	0.0155602	0.999891	Promoter (<=1kb)	23	109536664	109542974	6311	0	ENSG00000101888	NXT2	nuclear transport factor 2 like export factor 2
chr1.125166182.125169476	-0.253941	6.7	6.4406	0.0155604	0.999891	Distal Intergenic	1	121573946	121580524	6579	-3585659	NA	LINC01691	long intergenic non-protein coding RNA 1691
chr5.132455885.132458470	0.0745845	6.47291	6.41602	0.0157439	0.999891	Exon (ENST00000378947.7/441108, exon 4 of 4)	5	132449652	132646079	196428	6234	ENSG00000113522	RAD50	RAD50 double strand break repair protein
chr11.64758250.64765234	-0.127167	5.94934	6.41035	0.0157865	0.999891	Promoter (<=1kb)	11	64746389	64759974	13586	0	ENSG00000068976	PYGM	glycogen phosphorylase, muscle associated
chr2.94499121.94503007	-0.235547	6.344	6.40307	0.0158415	0.999891	Distal Intergenic	2	94582873	94585473	2601	82466	ENSG00000261522	LOC100133920	methylenetetrahydrofolate dehydrogenase (NADP+ dependent) 1 like pseudogene
chr2.86194483.86196212	0.0734261	6.32373	6.3927	0.01592	0.999891	Promoter (<=1kb)	2	86143932	86195002	51071	0	ENSG00000132305	IMMT	inner membrane mitochondrial protein
chr9.36400157.36401529	0.0644014	6.21988	6.36093	0.0161636	0.999891	Promoter (<=1kb)	9	36336400	36400269	63870	0	ENSG00000137075	RNF38	ring finger protein 38
chr3.119468137.119469601	0.111261	5.1867	6.3486	0.0162591	0.999891	Promoter (<=1kb)	3	119452447	119468830	16384	0	ENSG00000176142	TMEM39A	transmembrane protein 39A
chr4.2809370.2815965	-0.0902336	6.44496	6.34608	0.0162788	0.999891	Promoter (<=1kb)	4	2809779	2827317	17539	0	ENSG00000087266	SH3BP2	SH3 domain binding protein 2
chr2.90394032.90399390	-0.241509	7.96827	6.33465	0.016368	0.999891	Distal Intergenic	2	89622213	89640635	18423	-753398	NA	KMT2CP4	lysine methyltransferase 2C pseudogene 4
chr12.132188840.132190484	-0.0829104	5.98135	6.32482	0.0164452	0.999891	Promoter (<=1kb)	12	132186747	132189695	2949	0	ENSG00000256576	LINC02361	long intergenic non-protein coding RNA 2361
chr18.79393147.79395259	-0.119104	4.95842	6.29703	0.0166655	0.999891	Promoter (<=1kb)	18	79395856	79529325	133470	-597	ENSG00000131196	NFATC1	nuclear factor of activated T cells 1
chr9.5628154.5630388	0.0689014	6.36872	6.2895	0.0167258	0.999891	Promoter (<=1kb)	9	5629025	5769674	140650	0	ENSG00000107036	RIC1	RIC1 homolog, RAB6A GEF complex partner 1
chr3.180911899.180913481	-0.0672354	5.72943	6.288	0.0167378	0.999891	Promoter (<=1kb)	3	180912482	180977155	64674	0	ENSG00000114416	FXR1	FMR1 autosomal homolog 1
chr20.28897309.28899691	-0.178627	5.25107	6.26793	0.0168997	0.999891	Distal Intergenic	20	29080390	29102761	22372	-180699	NA	FRG1DP	FSHD region gene 1 family member D, pseudogene
chr12.67268204.67270651	0.066629	7.19201	6.2635	0.0169357	0.999891	Promoter (<=1kb)	12	67269358	67319953	50596	0	ENSG00000111530	CAND1	cullin associated and neddylation dissociated 1
chr11.64875492.64880039	0.0539702	7.23024	6.26081	0.0169576	0.999891	Promoter (<=1kb)	11	64859945	64875666	15722	0	ENSG00000110047	EHD1	EH domain containing 1
chr17.6639485.6641798	-0.0821029	5.77895	6.25918	0.0169708	0.999891	Promoter (<=1kb)	17	6628619	6640456	11838	0	ENSG00000198920	KIAA0753	KIAA0753
chr3.69738811.69740878	-0.0970048	5.35091	6.23698	0.0171526	0.999891	Promoter (<=1kb)	3	69739456	69965628	226173	0	ENSG00000187098	MITF	melanocyte inducing transcription factor
chr4.6885505.6887171	0.0843983	5.48336	6.23067	0.0172047	0.999891	Distal Intergenic	4	6909242	6923771	14530	-22071	ENSG00000132405	TBC1D14	TBC1 domain family member 14
chr7.106365090.106365846	0.114441	5.10428	6.2267	0.0172376	0.999891	Distal Intergenic	7	106248332	106285966	37635	-79125	ENSG00000105835	NAMPT	nicotinamide phosphoribosyltransferase
chr12.132497239.132502770	-0.113078	5.4269	6.22167	0.0172793	0.999891	Intron (ENST00000434748.2/57666, intron 1 of 16)	12	132507030	132511952	4923	-4260	ENSG00000112787	FBRSL1	fibrosin like 1
chr9.134364585.134367221	-0.0743987	5.49969	6.19396	0.0175111	0.999891	Intron (ENST00000484822.1/6256, intron 2 of 2)	9	134371971	134440585	68615	-4750	ENSG00000186350	RXRA	retinoid X receptor alpha
chr19.16075661.16077617	0.0789707	5.43852	6.17059	0.0177092	0.999891	Promoter (<=1kb)	19	16075679	16102948	27270	0	ENSG00000167460	TPM4	tropomyosin 4
chr3.93707714.93714655	-0.228666	6.84005	6.14174	0.0179571	0.999891	Distal Intergenic	3	93877003	93886413	9411	171758	ENSG00000184500	PROS1	protein S
chr19.25086901.25089506	-0.198928	5.42271	6.1287	0.0180703	0.999891	Distal Intergenic	19	24162370	24163425	1056	-923477	ENSG00000268442	HAVCR1P1	hepatitis A virus cellular receptor 1 pseudogene 1
chr12.51237927.51239779	0.0774514	6.11718	6.12518	0.018101	0.999891	Promoter (<=1kb)	12	51238724	51243931	5208	0	ENSG00000183283	DAZAP2	DAZ associated protein 2
chr7.44240335.44244798	-0.14947	5.00581	6.10013	0.0183212	0.999891	Promoter (<=1kb)	7	44225835	44242306	16472	0	ENSG00000058404	CAMK2B	calcium/calmodulin dependent protein kinase II beta
chr9.60634462.60638059	-0.249173	6.60353	6.09965	0.0183254	0.999891	Distal Intergenic	9	60914407	60920653	6247	-276348	ENSG00000276581	SPATA31A5	SPATA31 subfamily A member 5
chr12.131901623.131907106	-0.14438	5.15014	6.09717	0.0183474	0.999891	Promoter (<=1kb)	12	131906490	131909996	3507	0	ENSG00000177169	ULK1	unc-51 like autophagy activating kinase 1
chr3.150407394.150411328	0.0579764	7.21666	6.08291	0.0184743	0.999891	Promoter (<=1kb)	3	150408298	150466422	58125	0	ENSG00000196428	TSC22D2	TSC22 domain family member 2
chr20.26599951.26608056	-0.211347	7.78426	6.08102	0.0184912	0.999891	Distal Intergenic	20	26187021	26251536	64516	-348416	ENSG00000227195	MIR663AHG	MIR663A host gene
chrY.11747589.11747833	-0.216091	6.55976	6.06268	0.0186558	0.999891	Distal Intergenic	24	11161838	11215032	53195	-532558	NA	LOC105379273	uncharacterized LOC105379273
chr5.39073066.39075316	0.0823998	6.02309	6.04525	0.0188138	0.999891	Promoter (<=1kb)	5	38940015	39074389	134375	0	ENSG00000164327	RICTOR	RPTOR independent companion of MTOR complex 2
chr8.30155349.30157844	-0.0877349	5.51028	6.03853	0.0188751	0.999891	Promoter (<=1kb)	8	30156319	30183461	27143	0	ENSG00000104671	DCTN6	dynactin subunit 6
chr1.143199541.143202961	-0.232061	9.29973	6.03043	0.0189493	0.999891	Distal Intergenic	1	143419625	143420207	583	217246	ENSG00000232527	LOC107985200	uncharacterized LOC107985200
chr15.39933443.39934967	-0.0778765	5.48018	6.02582	0.0189916	0.999891	Promoter (<=1kb)	15	39934115	40035591	101477	0	ENSG00000128829	EIF2AK4	eukaryotic translation initiation factor 2 alpha kinase 4
chr2.71067510.71069366	0.0683707	6.35186	6.00875	0.0191493	0.999891	Promoter (<=1kb)	2	71068278	71070619	2342	0	ENSG00000124357	NAGK	N-acetylglucosamine kinase
chr1.121774283.121776387	-0.191828	5.01891	5.99978	0.0192327	0.999891	Distal Intergenic	1	121573946	121580524	6579	-193760	NA	LINC01691	long intergenic non-protein coding RNA 1691
chr1.143244201.143249141	-0.241938	8.64109	5.99143	0.0193108	0.999891	Distal Intergenic	1	143419625	143420207	583	171066	ENSG00000232527	LOC107985200	uncharacterized LOC107985200
chr6.25006114.25007786	0.0945345	5.73643	5.97889	0.0194286	0.999891	Intron (ENST00000510784.8/9750, intron 1 of 13)	6	24839359	25042018	202660	34232	ENSG00000111913	RIPOR2	RHO family interacting cell polarization regulator 2
chr5.49666112.49667473	-0.214465	9.20863	5.9762	0.019454	0.999891	Distal Intergenic	5	50398027	50411998	13972	744525	ENSG00000170571	EMB	embigin
chrY.56673184.56771541	-0.329188	12.3295	5.9661	0.0195495	0.999891	Distal Intergenic	24	57067865	57130289	62425	-296324	ENSG00000124333	VAMP7	vesicle associated membrane protein 7
chr22.15781554.15786664	-0.16559	5.17411	5.95968	0.0196106	0.999891	Promoter (<=1kb)	22	15784959	15827434	42476	0	ENSG00000206195	DUXAP8	double homeobox A pseudogene 8
chr1.40160936.40162384	0.079639	5.76727	5.9575	0.0196313	0.999891	Promoter (<=1kb)	1	40161387	40240921	79535	0	ENSG00000117000	RLF	RLF zinc finger
chr3.45033712.45036298	-0.0955446	5.30478	5.94182	0.0197815	0.999891	3' UTR	3	45030130	45036068	5939	3583	ENSG00000163815	CLEC3B	C-type lectin domain family 3 member B
chr17.18239898.18244168	-0.121455	5.21017	5.93162	0.0198798	0.999891	Promoter (1-2kb)	17	18244836	18245968	1133	1800	ENSG00000177731	FLII	FLII actin remodeling protein
chr2.27133394.27135072	0.0786008	5.90045	5.93116	0.0198842	0.999891	Promoter (<=1kb)	2	27130775	27134612	3838	0	ENSG00000138073	PREB	prolactin regulatory element binding
chr1.26110643.26112736	0.0729067	6.53657	5.92806	0.0199142	0.999891	Promoter (<=1kb)	1	26111165	26125530	14366	0	ENSG00000175087	PDIK1L	PDLIM1 interacting kinase 1 like
chr21.9773774.9779815	-0.176934	5.60657	5.9261	0.0199332	0.999891	Distal Intergenic	21	9806875	9809723	2849	29908	ENSG00000280081	LINC01667	long intergenic non-protein coding RNA 1667
chr11.111926416.111927700	0.064785	6.23911	5.90644	0.0201248	0.999891	Promoter (<=1kb)	11	111927144	111975995	48852	0	ENSG00000150764	DIXDC1	DIX domain containing 1
chr3.129490107.129491469	0.0958965	4.81376	5.90136	0.0201746	0.999891	Promoter (1-2kb)	3	129492853	129520343	27491	-1384	ENSG00000163913	IFT122	intraflagellar transport 122
chr2.90391379.90393086	-0.207534	5.82042	5.8951	0.0202361	0.999891	Distal Intergenic	2	89622213	89640635	18423	-750745	NA	KMT2CP4	lysine methyltransferase 2C pseudogene 4
chr7.72924438.72925762	0.0953122	5.40085	5.8778	0.0204074	0.999891	Promoter (<=1kb)	7	72925095	72948299	23205	0	ENSG00000196313	POM121	POM121 transmembrane nucleoporin
chr9.21030318.21031977	-0.116322	5.14629	5.87631	0.0204221	0.999891	Promoter (<=1kb)	9	20999509	21031640	32132	0	ENSG00000188921	HACD4	3-hydroxyacyl-CoA dehydratase 4
chr10.110497304.110498919	0.0840831	6.40848	5.8695	0.02049	0.999891	Promoter (<=1kb)	10	110497907	110511533	13627	0	ENSG00000138166	DUSP5	dual specificity phosphatase 5
chr17.76271347.76278772	-0.096578	5.9593	5.85111	0.0206745	0.999891	Promoter (1-2kb)	17	76274049	76280357	6309	1585	ENSG00000129646	QRICH2	glutamine rich 2
chr9.128340091.128341696	0.0961578	5.06166	5.83549	0.0208327	0.999891	Promoter (<=1kb)	9	128340527	128361470	20944	0	ENSG00000167114	SLC27A4	solute carrier family 27 member 4
chr15.20291561.20296610	-0.167395	5.89803	5.82735	0.0209156	0.999891	Exon (ENST00000566448.5/646096, exon 5 of 5)	15	20283496	20291558	8063	8066	ENSG00000259156	CHEK2P2	CHEK2 pseudogene 2
chr2.96151316.96155558	-0.143014	4.86984	5.79489	0.02125	0.999891	Distal Intergenic	2	96143169	96145440	2272	-5877	ENSG00000158050	DUSP2	dual specificity phosphatase 2
chr1.6600431.6604147	0.0547761	7.05021	5.78869	0.0213145	0.999891	Promoter (<=1kb)	1	6590724	6602869	12146	0	ENSG00000162413	KLHL21	kelch like family member 21
chr16.46830168.46831874	0.0773909	6.38537	5.78577	0.0213449	0.999891	Promoter (<=1kb)	16	46803003	46830759	27757	0	ENSG00000155330	C16orf87	chromosome 16 open reading frame 87
chr12.124918719.124920428	0.110705	5.34643	5.77876	0.0214182	0.999891	Promoter (1-2kb)	12	124913587	124917368	3782	-1352	ENSG00000150991	UBC	ubiquitin C
chr16.34571455.34575142	-0.208411	9.05681	5.7671	0.0215408	0.999891	Distal Intergenic	16	34387599	34389827	2229	-181629	NA	LOC107987235	putative uncharacterized protein MGC34800
chr21.8252728.8261009	-0.115255	8.33241	5.75865	0.02163	0.999891	Exon (ENST00000610460.1/ENST00000610460.1, exon 1 of 1)	21	8249505	8249596	92	3224	ENSG00000274060	MIR6724-2	microRNA 6724-2
chr9.104990821.104992168	0.0901704	5.71011	5.74618	0.0217625	0.999891	Promoter (<=1kb)	9	104970593	104991144	20552	0	ENSG00000230013	CT70	cancer/testis associated transcript 70
chr12.111368311.111370162	-0.100362	5.01733	5.74495	0.0217757	0.999891	Promoter (<=1kb)	12	111360679	111369095	8417	0	ENSG00000198324	PHETA1	PH domain containing endocytic trafficking adaptor 1
chr22.21013807.21015328	-0.0850784	5.05868	5.73007	0.0219349	0.999891	Promoter (<=1kb)	22	21011384	21014217	2834	0	ENSG00000161149	TUBA3FP	tubulin alpha 3f pseudogene
chr1.52054261.52057639	-0.0702478	5.94361	5.71647	0.0220817	0.999891	Promoter (<=1kb)	1	52020914	52055176	34263	0	ENSG00000117862	TXNDC12	thioredoxin domain containing 12
chr10.98445114.98447285	-0.100316	4.82522	5.70031	0.0222574	0.999891	Promoter (<=1kb)	10	98435086	98445413	10328	0	ENSG00000107521	HPS1	HPS1 biogenesis of lysosomal organelles complex 3 subunit 1
chr11.33062963.33065873	-0.111105	4.84689	5.69497	0.0223158	0.999891	Promoter (2-3kb)	11	33068687	33105943	37257	-2814	ENSG00000176148	TCP11L1	t-complex 11 like 1
chr19.39539335.39540770	-0.0872448	5.81663	5.65786	0.0227263	0.999891	Promoter (<=1kb)	19	39538707	39540161	1455	0	ENSG00000176396	EID2	EP300 interacting inhibitor of differentiation 2
chr1.89942473.89943849	0.0897507	5.0316	5.65591	0.0227482	0.999891	Distal Intergenic	1	89993593	89994321	729	50472	NA	GEMIN8P4	gem nuclear organelle associated protein 8 pseudogene 4
chr3.131380451.131382555	-0.0719812	6.48017	5.6536	0.022774	0.999891	Promoter (<=1kb)	3	131325092	131381475	56384	0	ENSG00000250608	NUDT16-DT	NUDT16 divergent transcript
chr17.25389690.25390346	-0.185553	6.23211	5.64769	0.0228403	0.999891	Distal Intergenic	17	27293910	27293996	87	1903650	ENSG00000263583	MIR4522	microRNA 4522
chr10.68406438.68407644	0.0984395	5.06946	5.62499	0.0230968	0.999891	Promoter (<=1kb)	10	68341107	68406950	65844	0	ENSG00000204130	RUFY2	RUN and FYVE domain containing 2
chr4.78938392.78940109	0.102537	5.33605	5.60459	0.02333	0.999891	Promoter (<=1kb)	4	78923917	78939195	15279	0	ENSG00000163291	PAQR3	progestin and adipoQ receptor family member 3
chr14.92487232.92490756	-0.102264	5.10892	5.57914	0.0236246	0.999891	Intron (ENST00000393265.6/123041, intron 14 of 16)	14	92513781	92688994	175214	-23025	ENSG00000100599	RIN3	Ras and Rab interactor 3
chr17.13017262.13018840	-0.0721629	6.09561	5.57255	0.0237015	0.999891	Promoter (<=1kb)	17	13011687	13017590	5904	0	ENSG00000006744	ELAC2	elaC ribonuclease Z 2
chr7.98282869.98288638	0.0584574	6.54403	5.56377	0.0238044	0.999891	Promoter (<=1kb)	7	98282383	98307449	25067	487	ENSG00000164713	BRI3	brain protein I3
chr5.149549393.149552164	0.0510904	6.91709	5.5584	0.0238676	0.999891	Promoter (<=1kb)	5	149496054	149550299	54246	0	ENSG00000113712	CSNK1A1	casein kinase 1 alpha 1
chr22.38314314.38318719	-0.0814867	5.50327	5.55419	0.0239172	0.999891	Promoter (<=1kb)	22	38299956	38316973	17018	0	ENSG00000213923	CSNK1E	casein kinase 1 epsilon
chrY.11299084.11301189	-0.209314	6.14798	5.54825	0.0239875	0.999891	Distal Intergenic	24	11161838	11215032	53195	-84053	NA	LOC105379273	uncharacterized LOC105379273
chr19.39421800.39431683	-0.0754102	7.16123	5.54503	0.0240256	0.999891	Promoter (<=1kb)	19	39423428	39425512	2085	0	ENSG00000090924	PLEKHG2	pleckstrin homology and RhoGEF domain containing G2
chr1.143249325.143252432	-0.229464	8.60777	5.5445	0.0240319	0.999891	Distal Intergenic	1	143419625	143420207	583	167775	ENSG00000232527	LOC107985200	uncharacterized LOC107985200
chr15.20266361.20277655	-0.162265	6.74194	5.54055	0.0240788	0.999891	Exon (ENST00000557586.1/ENST00000557586.1, exon 1 of 13)	15	20282744	20291558	8815	-5089	ENSG00000259156	CHEK2P2	CHEK2 pseudogene 2
chr21.44919050.44921599	-0.0950619	5.04563	5.53699	0.0241212	0.999891	Promoter (<=1kb)	21	44885953	44920855	34903	0	ENSG00000160255	ITGB2	integrin subunit beta 2
chr9.89876784.89884757	-0.152437	5.78103	5.53443	0.0241518	0.999891	Intron (ENST00000656288.1/101927847, intron 2 of 6)	9	89826030	90019549	193520	50755	NA	LOC101927847	uncharacterized LOC101927847
chr11.67583411.67584835	-0.102789	5.25609	5.53273	0.0241721	0.999891	Promoter (<=1kb)	11	67583742	67586656	2915	0	ENSG00000084207	GSTP1	glutathione S-transferase pi 1
chrX.101051181.101052603	-0.096621	5.12059	5.50797	0.0244698	0.999891	Promoter (<=1kb)	23	101009350	101052054	42705	0	ENSG00000188917	TRMT2B	tRNA methyltransferase 2 homolog B
chr4.74230520.74231646	0.118339	4.79453	5.50662	0.0244862	0.999891	Intron (ENST00000429519.5/441024, intron 9 of 9)	4	74224068	74301990	77923	6453	ENSG00000163738	MTHFD2L	methylenetetrahydrofolate dehydrogenase (NADP+ dependent) 2 like
chr14.95156266.95158397	0.0719828	6.16687	5.50412	0.0245165	0.999891	Promoter (<=1kb)	14	95132532	95156403	23872	0	ENSG00000100697	DICER1	dicer 1, ribonuclease III
chr4.498726.499983	0.106035	4.80597	5.50357	0.0245231	0.999891	Promoter (<=1kb)	4	439988	499102	59115	0	ENSG00000182903	ZNF721	zinc finger protein 721
chr9.88923068.88924748	0.0759309	5.89777	5.49775	0.0245938	0.999891	Distal Intergenic	9	88990863	88996140	5278	-66115	ENSG00000213694	S1PR3	sphingosine-1-phosphate receptor 3
chr2.130819915.130827539	-0.146921	5.68285	5.49342	0.0246467	0.999891	Distal Intergenic	2	130836914	131047253	210340	-9375	ENSG00000136002	ARHGEF4	Rho guanine nucleotide exchange factor 4
chr5.172797679.172801860	0.0577156	6.81293	5.48784	0.0247148	0.999891	Distal Intergenic	5	172776709	172777898	1190	20971	ENSG00000253736	LOC105377730	uncharacterized LOC105377730
chr6.137223416.137225523	0.0911806	5.98844	5.48464	0.024754	0.999891	Distal Intergenic	6	137206642	137219449	12808	-3968	ENSG00000027697	IFNGR1	interferon gamma receptor 1
chr20.1944292.1946097	0.103722	5.45931	5.48056	0.0248041	0.999891	Promoter (1-2kb)	20	1947246	2007517	60272	-1149	ENSG00000233896	PDYN-AS1	PDYN antisense RNA 1
chr1.221097401.221099774	0.0944482	5.96748	5.46094	0.0250464	0.999891	Distal Intergenic	1	220881069	220884493	3425	216333	ENSG00000136630	HLX	H2.0 like homeobox
chr8.141000815.141002854	0.0761841	5.67356	5.45138	0.0251654	0.999891	Promoter (<=1kb)	8	140830476	141000926	170451	0	ENSG00000169398	PTK2	protein tyrosine kinase 2
chr16.2603121.2604250	0.0965582	4.88216	5.45131	0.0251663	0.999891	Promoter (<=1kb)	16	2603350	2630494	27145	0	ENSG00000215154	LOC652276	potassium channel tetramerization domain containing 5 pseudogene
chr7.87627429.87629524	-0.103195	4.81899	5.45059	0.0251752	0.999891	Promoter (<=1kb)	7	87627548	87741537	113990	0	ENSG00000105784	RUNDC3B	RUN domain containing 3B
chr1.156123001.156124471	-0.109084	4.98558	5.44292	0.0252712	0.999891	Promoter (<=1kb)	1	156123142	156134528	11387	0	ENSG00000160789	LMNA	lamin A/C
chr19.11813526.11814910	-0.0829545	5.28095	5.43879	0.025323	0.999891	Promoter (<=1kb)	19	11814273	11835216	20944	0	ENSG00000171295	ZNF440	zinc finger protein 440
chr20.31157068.31159139	-0.209642	5.85477	5.43778	0.0253357	0.999891	Distal Intergenic	20	31257664	31259632	1969	-98525	ENSG00000215547	DEFB115	defensin beta 115
chr11.62652505.62653837	-0.0801653	5.24834	5.42242	0.0255295	0.999891	Promoter (<=1kb)	11	62646848	62653302	6455	0	ENSG00000185085	INTS5	integrator complex subunit 5
chr1.45339338.45341099	-0.06759	6.03546	5.41181	0.0256644	0.999891	Promoter (<=1kb)	1	45329242	45339935	10694	0	ENSG00000132781	MUTYH	mutY DNA glycosylase
chr18.21110337.21112720	0.0517841	6.6608	5.41122	0.025672	0.999891	Promoter (<=1kb)	18	20949952	21111020	161069	0	ENSG00000067900	ROCK1	Rho associated coiled-coil containing protein kinase 1
chr10.100912438.100913721	0.05687	6.32359	5.40594	0.0257394	0.999891	Promoter (<=1kb)	10	100912963	100926760	13798	0	ENSG00000119906	SLF2	SMC5-SMC6 complex localization factor 2
chr16.30956598.30958896	0.0549531	6.2715	5.51117	0.0258416	0.999891	Promoter (<=1kb)	16	30957754	30984664	26911	0	ENSG00000099381	SETD1A	SET domain containing 1A, histone lysine methyltransferase
chr8.123273377.123275779	0.0577216	7.03263	5.39017	0.0259419	0.999891	Promoter (<=1kb)	8	123255920	123273997	18078	0	ENSG00000165156	ZHX1	zinc fingers and homeoboxes 1
chr22.16352689.16352980	-0.197685	7.14229	5.38052	0.0260667	0.999891	Distal Intergenic	22	16590751	16592810	2060	239830	ENSG00000198445	CCT8L2	chaperonin containing TCP1 subunit 8 like 2
chr5.132410230.132411909	0.0715791	5.80734	5.37688	0.0261139	0.999891	Promoter (<=1kb)	5	132410636	132476044	65409	0	NA	IRF1-AS1	IRF1 antisense RNA 1
chr5.49621608.49624525	-0.192939	6.43554	5.36848	0.0262233	0.999891	Distal Intergenic	5	50398027	50411998	13972	787473	ENSG00000170571	EMB	embigin
chr7.1542771.1550990	-0.0913955	6.48436	5.3657	0.0262597	0.999891	Promoter (<=1kb)	7	1546229	1550930	4702	0	ENSG00000164855	TMEM184A	transmembrane protein 184A
chr9.60552292.60553651	-0.239175	5.00414	5.36256	0.0263007	0.999891	Distal Intergenic	9	60914407	60920653	6247	-360756	ENSG00000276581	SPATA31A5	SPATA31 subfamily A member 5
chr19.47243871.47245025	0.0775324	5.40725	5.36129	0.0263173	0.999891	Distal Intergenic	19	47220824	47232766	11943	-11106	ENSG00000105327	BBC3	BCL2 binding component 3
chr19.802507.806621	-0.117811	4.78503	5.35766	0.026365	0.999891	Promoter (<=1kb)	19	804940	805001	62	0	ENSG00000284361	MIR4745	microRNA 4745
chr17.1648030.1650485	0.0699063	6.47559	5.35529	0.0263961	0.999891	Promoter (<=1kb)	17	1646193	1648846	2654	0	ENSG00000167705	RILP	Rab interacting lysosomal protein
chr14.61320854.61323354	-0.102405	4.80937	5.3509	0.0264539	0.999891	Promoter (<=1kb)	14	61321579	61550976	229398	0	ENSG00000027075	PRKCH	protein kinase C eta
chr10.45726161.45728179	0.0762981	5.81457	5.35019	0.0264632	0.999891	Promoter (<=1kb)	10	45727200	45792961	65762	0	ENSG00000172661	WASHC2C	WASH complex subunit 2C
chr8.58657628.58660452	-0.0633596	6.20576	5.34889	0.0264803	0.999891	Promoter (<=1kb)	8	58631428	58659214	27787	0	ENSG00000035681	NSMAF	neutral sphingomyelinase activation associated factor
chr5.112975826.112978377	0.052157	6.28749	5.34874	0.0264824	0.999891	Promoter (<=1kb)	5	112976702	113020123	43422	0	ENSG00000172795	DCP2	decapping mRNA 2
chr20.29296176.29302264	-0.157463	5.6233	5.33293	0.0266918	0.999891	Exon (ENST00000637374.1/ENST00000637374.1, exon 1 of 1)	20	29415264	29416911	1648	114647	NA	FRG2EP	FSHD region gene 2 family member E, pseudogene
chr16.57760061.57764815	-0.147439	4.90347	5.32741	0.0267654	0.999891	Promoter (<=1kb)	16	57758320	57760945	2626	0	ENSG00000140859	KIFC3	kinesin family member C3
chr1.53538034.53542235	-0.161723	4.79883	5.32099	0.0268511	0.999891	Intron (ENST00000312233.4/148979, intron 3 of 9)	1	53459976	53464679	4704	78059	ENSG00000143006	DMRTB1	DMRT like family B with proline rich C-terminal 1
chr21.43718415.43721492	0.0623279	6.47697	5.29927	0.0271437	0.999891	Promoter (<=1kb)	21	43719094	43738861	19768	0	ENSG00000160209	PDXK	pyridoxal kinase
chr9.37908643.37909662	0.100754	4.97115	5.29645	0.0271819	0.999891	Intron (ENST00000540557.1/6461, intron 6 of 11)	9	37879400	37904353	24954	-4291	ENSG00000122696	SLC25A51	solute carrier family 25 member 51
chr1.2667101.2673344	-0.187633	6.02494	5.28826	0.0272933	0.999891	Intron (ENST00000401095.8/100287898, intron 6 of 8)	1	2590639	2633016	42378	-34086	ENSG00000142606	MMEL1	membrane metalloendopeptidase like 1
chr12.52015258.52019288	-0.131287	4.90439	5.28063	0.0273975	0.999891	Promoter (1-2kb)	12	52013679	52014531	853	1580	ENSG00000161835	TAMALIN	trafficking regulator and scaffold protein tamalin
chr1.143235409.143242509	-0.219063	9.31409	5.26287	0.0276418	0.999891	Distal Intergenic	1	143419625	143420207	583	177698	ENSG00000232527	LOC107985200	uncharacterized LOC107985200
chr7.106246554.106250571	-0.259862	4.94302	5.24756	0.0278542	0.999891	3' UTR	7	106252514	106254876	2363	4305	ENSG00000105835	NAMPT	nicotinamide phosphoribosyltransferase
chr15.40806782.40808471	0.0565418	6.3543	5.24338	0.0279126	0.999891	Promoter (<=1kb)	15	40807086	40814345	7260	0	ENSG00000166140	ZFYVE19	zinc finger FYVE-type containing 19
chr2.74037046.74038902	-0.0904262	5.03254	5.24145	0.0279396	0.999891	Intron (ENST00000409262.8/200424, intron 3 of 11)	2	74047160	74073904	26745	-8258	ENSG00000187605	TET3	tet methylcytosine dioxygenase 3
chr10.5888331.5890984	0.0569398	6.72948	5.23594	0.0280167	0.999891	Promoter (<=1kb)	10	5878087	5889871	11785	0	ENSG00000134461	ANKRD16	ankyrin repeat domain 16
chr1.21175259.21177782	0.0658895	6.1522	5.23464	0.0280349	0.999891	Promoter (<=1kb)	1	20806488	21176234	369747	0	ENSG00000075151	EIF4G3	eukaryotic translation initiation factor 4 gamma 3
chr17.78186304.78187611	0.0738083	5.47077	5.23298	0.0280583	0.999891	Promoter (<=1kb)	17	78175069	78187021	11953	0	ENSG00000167900	TK1	thymidine kinase 1
chr9.111482464.111484828	0.0892978	5.87878	5.2309	0.0280875	0.999891	Promoter (<=1kb)	9	111408571	111483679	75109	0	ENSG00000136813	ECPAS	Ecm29 proteasome adaptor and scaffold
chr7.72878832.72880412	-0.0928994	5.22562	5.22473	0.0281744	0.999891	Promoter (<=1kb)	7	72879349	72948299	68951	0	ENSG00000196313	POM121	POM121 transmembrane nucleoporin
chr4.49631307.49635953	-0.198103	8.4351	5.22244	0.0282068	0.999891	Distal Intergenic	4	49028692	49031276	2585	602616	ENSG00000109182	CWH43	cell wall biogenesis 43 C-terminal homolog
chr16.70156334.70163251	-0.146632	5.87863	5.22049	0.0282342	0.999891	3' UTR	16	70173322	70182456	9135	-10071	ENSG00000157335	CLEC18C	C-type lectin domain family 18 member C
chr13.100088272.100089950	-0.0969126	4.89931	5.21754	0.0282761	0.999891	Promoter (<=1kb)	13	100053074	100088950	35877	0	ENSG00000274605	PCCA-DT	PCCA divergent transcript
chr6.109446638.109450838	-0.130929	5.0155	5.21334	0.0283356	0.999891	Promoter (<=1kb)	6	109447357	109449783	2427	0	ENSG00000135596	MICAL1	microtubule associated monooxygenase, calponin and LIM domain containing 1
chr5.81971104.81972702	0.0625275	5.95957	5.21093	0.0283699	0.999891	Promoter (<=1kb)	5	81972023	82256133	284111	0	ENSG00000152348	ATG10	autophagy related 10
chr10.41868081.41872805	-0.197627	7.07007	5.21036	0.0283779	0.999891	Distal Intergenic	10	42242721	42276842	34122	-369916	NA	LOC101929373	uncharacterized LOC101929373
chr10.41856346.41867890	-0.197612	9.7234	5.20299	0.0284829	0.999891	Distal Intergenic	10	42242721	42276842	34122	-374831	NA	LOC101929373	uncharacterized LOC101929373
chr2.15779825.15785701	-0.176203	5.1201	5.20259	0.0284887	0.999891	Distal Intergenic	2	15700531	15715631	15101	79295	ENSG00000231031	LINC01804	long intergenic non-protein coding RNA 1804
chr11.9572773.9575593	0.0667768	6.36098	5.19443	0.0286054	0.999891	Promoter (<=1kb)	11	9573670	9589985	16316	0	ENSG00000166483	WEE1	WEE1 G2 checkpoint kinase
chr11.33038800.33040373	0.064525	5.85684	5.19373	0.0286155	0.999891	Promoter (<=1kb)	11	33039417	33044112	4696	0	ENSG00000176148	TCP11L1	t-complex 11 like 1
chr7.130959850.130961753	0.0947375	5.4231	5.19264	0.0286312	0.999891	Exon (ENST00000642156.1/378805, exon 4 of 6)	7	130944168	130984109	39942	22356	ENSG00000231721	LINC-PINT	long intergenic non-protein coding RNA, p53 induced transcript
chr5.391771.397085	-0.114892	5.38214	5.18173	0.0287883	0.999891	Intron (ENST00000505113.6/116412618, intron 6 of 12)	5	420920	435110	14191	-23835	ENSG00000063438	AHRR	aryl-hydrocarbon receptor repressor
chrX.40012445.40015181	-0.11524	4.78858	5.17405	0.0288994	0.999891	Exon (ENST00000690260.1/ENST00000690260.1, exon 1 of 3)	23	40051318	40056233	4916	41052	ENSG00000183337	BCOR	BCL6 corepressor
chr1.145280434.145282728	-0.0749123	5.91788	5.16902	0.0289725	0.999891	Promoter (<=1kb)	1	145281116	145281279	164	0	ENSG00000207501	RNVU1-14	RNA, variant U1 small nuclear 14
chr6.35718042.35720856	-0.0750821	5.55256	5.16698	0.0290022	0.999891	5' UTR	6	35573585	35728583	154999	7727	ENSG00000096060	FKBP5	FKBP prolyl isomerase 5
chr3.194871281.194872739	0.10176	5.04183	5.16185	0.029077	0.999891	Distal Intergenic	3	194769423	194779686	10264	101859	ENSG00000237222	LINC01968	long intergenic non-protein coding RNA 1968
chr14.94039858.94046440	-0.12558	5.67473	5.15553	0.0291694	0.999891	3' UTR	14	94050922	94051824	903	5384	ENSG00000089737	DDX24	DEAD-box helicase 24
chrY.11301368.11304138	-0.200675	7.90725	5.15193	0.0292223	0.999891	Distal Intergenic	24	11161838	11215032	53195	-86337	NA	LOC105379273	uncharacterized LOC105379273
chr8.25243102.25244578	0.0663584	5.814	5.15047	0.0292437	0.999891	Exon (ENST00000276440.12/80005, exon 2 of 52)	8	25296582	25299470	2889	-52004	ENSG00000147459	DOCK5	dedicator of cytokinesis 5
chr18.48868487.48872230	-0.146749	4.87974	5.15005	0.0292499	0.999891	Distal Intergenic	18	48921411	48930182	8772	57952	ENSG00000101665	SMAD7	SMAD family member 7
chr22.21044817.21046256	-0.0971864	4.94361	5.14924	0.0292617	0.999891	Promoter (<=1kb)	22	21035243	21045012	9770	0	NA	P2RX6P	purinergic receptor P2X 6 pseudogene
chr1.202957593.202958953	0.0845124	5.5494	5.14749	0.0292875	0.999891	Promoter (<=1kb)	1	202941490	202958264	16775	0	ENSG00000159346	ADIPOR1	adiponectin receptor 1
chr1.152213543.152217406	-0.178304	5.99831	5.14652	0.0293017	0.999891	Exon (ENST00000368801.4/388697, exon 3 of 3)	1	152212076	152224193	12118	6787	ENSG00000197915	HRNR	hornerin
chr4.188504747.188508819	-0.165983	5.20276	5.1409	0.0293847	0.999891	Intron (ENST00000664177.1/401164, intron 3 of 3)	4	188485779	188681051	195273	18969	ENSG00000249378	LINC01060	long intergenic non-protein coding RNA 1060
chr9.60678934.60680022	-0.217768	4.95786	5.13415	0.0294845	0.999891	Distal Intergenic	9	60914407	60920653	6247	-234385	ENSG00000276581	SPATA31A5	SPATA31 subfamily A member 5
chr20.1893665.1896168	0.0784053	5.77155	5.12112	0.0296785	0.999891	Promoter (<=1kb)	20	1894167	1939894	45728	0	ENSG00000198053	SIRPA	signal regulatory protein alpha
chr9.60670831.60675195	-0.20094	6.00414	5.11358	0.0297912	0.999891	Distal Intergenic	9	60914407	60920653	6247	-239212	ENSG00000276581	SPATA31A5	SPATA31 subfamily A member 5
chr2.219159792.219161283	-0.054962	6.17228	5.11184	0.0298174	0.999891	Promoter (<=1kb)	2	219078107	219160555	82449	0	ENSG00000187736	NHEJ1	non-homologous end joining factor 1
chr17.4738465.4740813	-0.0705096	5.61007	5.10493	0.0299213	0.999891	Promoter (<=1kb)	17	4734583	4738539	3957	0	ENSG00000161921	CXCL16	C-X-C motif chemokine ligand 16
chr3.111978634.111979885	0.0762227	5.76224	5.10201	0.0299653	0.999891	Promoter (<=1kb)	3	111979010	111992271	13262	0	ENSG00000144827	ABHD10	abhydrolase domain containing 10, depalmitoylase
chr20.29118203.29121296	-0.154842	5.61108	5.09802	0.0300255	0.999891	Distal Intergenic	20	29080390	29102761	22372	37814	NA	FRG1DP	FSHD region gene 1 family member D, pseudogene
chr1.223746723.223749581	-0.116883	4.89143	5.09447	0.0300792	0.999891	Promoter (<=1kb)	1	223747108	223749476	2369	0	ENSG00000162909	CAPN2	calpain 2
chr6.58784061.58785510	-0.204646	4.85478	5.08561	0.0302138	0.999891	Distal Intergenic	6	58038468	58096509	58042	745594	NA	LOC101927293	uncharacterized LOC101927293
chr17.5232307.5233514	0.0833276	5.28751	5.06291	0.0305616	0.999891	Promoter (1-2kb)	17	5213012	5234823	21812	1309	ENSG00000161929	SCIMP	SLP adaptor and CSK interacting membrane protein
chr17.714182.715671	0.0959739	5.18889	5.04627	0.0308194	0.999891	Promoter (<=1kb)	17	697418	714513	17096	0	ENSG00000141252	VPS53	VPS53 subunit of GARP complex
chr9.127223889.127225961	-0.0780781	5.71527	5.04508	0.0308379	0.999891	Promoter (<=1kb)	9	127224265	127333086	108822	0	ENSG00000136895	GARNL3	GTPase activating Rap/RanGAP domain like 3
chr11.103091011.103092655	-0.0969652	5.21866	5.03449	0.0310032	0.999891	Promoter (<=1kb)	11	103062346	103091861	29516	0	ENSG00000137692	DCUN1D5	defective in cullin neddylation 1 domain containing 5
chr1.143203084.143204234	-0.206568	6.46497	5.01417	0.0313232	0.999891	Distal Intergenic	1	143419625	143420207	583	215973	ENSG00000232527	LOC107985200	uncharacterized LOC107985200
chr22.45239419.45241658	-0.102601	4.88185	5.00189	0.0315184	0.999891	Promoter (<=1kb)	22	45205884	45240742	34859	0	ENSG00000100364	KIAA0930	KIAA0930
chr7.128867828.128870417	-0.104685	4.99498	4.98373	0.0318093	0.999891	Promoter (1-2kb)	7	128866330	128872047	5718	1499	ENSG00000272899	ATP6V1FNB	ATP6V1F neighbor
chr7.140062034.140063543	0.0648755	5.99889	4.97242	0.031992	0.999891	Promoter (<=1kb)	7	140057407	140062551	5145	0	ENSG00000059378	PARP12	poly(ADP-ribose) polymerase family member 12
chr17.25383334.25384195	-0.169649	5.84094	4.96677	0.0320837	0.999891	Distal Intergenic	17	27293910	27293996	87	1909801	ENSG00000263583	MIR4522	microRNA 4522
chr19.24929795.24930639	-0.168868	4.9845	4.96431	0.0321238	0.999891	Distal Intergenic	19	24162370	24163425	1056	-766371	ENSG00000268442	HAVCR1P1	hepatitis A virus cellular receptor 1 pseudogene 1
chr6.335706.338628	-0.0957247	5.27682	4.96008	0.0321927	0.999891	Promoter (<=1kb)	6	337039	348908	11870	0	ENSG00000112679	DUSP22	dual specificity phosphatase 22
chr15.69718448.69720171	0.115006	6.00226	4.95899	0.0322104	0.999891	Intron (ENST00000647319.1/104472713, intron 7 of 11)	15	69692510	69695750	3241	25939	ENSG00000245750	PCAT29	prostate cancer associated transcript 29
chr5.47330284.47331392	-0.166187	5.07103	4.95085	0.0323437	0.999891	Distal Intergenic	5	45641701	45696498	54798	-1633787	ENSG00000164588	HCN1	hyperpolarization activated cyclic nucleotide gated potassium channel 1
chr13.35761139.35764966	-0.165537	4.95681	4.95063	0.0323473	0.999891	Distal Intergenic	13	35787858	35793479	5622	28513	ENSG00000133083	DCLK1	doublecortin like kinase 1
chr6.33787651.33789678	0.0558608	6.15958	4.94446	0.0324487	0.999891	Promoter (<=1kb)	6	33777154	33788830	11677	0	ENSG00000161904	LEMD2	LEM domain nuclear envelope protein 2
chr12.31748950.31749927	0.107207	4.7838	4.94438	0.03245	0.999891	Distal Intergenic	12	31689007	31729121	40115	-19830	ENSG00000151743	AMN1	antagonist of mitotic exit network 1 homolog
chr20.36571716.36575787	-0.0787597	5.97854	4.94405	0.0324554	0.999891	Promoter (<=1kb)	20	36562207	36573157	10951	0	ENSG00000232907	DLGAP4-AS1	DLGAP4 antisense RNA 1
chr8.43139028.43141992	0.0626745	6.51518	4.94171	0.032494	0.999891	Promoter (<=1kb)	8	43140464	43202855	62392	0	ENSG00000165102	HGSNAT	heparan-alpha-glucosaminide N-acetyltransferase
chr2.171893451.171895114	-0.0992842	4.88701	4.93938	0.0325324	0.999891	Promoter (<=1kb)	2	171784775	171894223	109449	0	ENSG00000115840	SLC25A12	solute carrier family 25 member 12
chr17.35087875.35090202	0.0539184	6.25349	4.93613	0.032586	0.999891	Promoter (<=1kb)	17	35021506	35088835	67330	0	ENSG00000092871	RFFL	ring finger and FYVE like domain containing E3 ubiquitin protein ligase
chr10.42066233.42086944	-0.204632	9.73324	4.93425	0.0326171	0.999891	Distal Intergenic	10	42242721	42276842	34122	-155777	NA	LOC101929373	uncharacterized LOC101929373
chr1.155261483.155262784	0.070637	5.55164	4.93087	0.0326732	0.999891	Promoter (<=1kb)	1	155257286	155261868	4583	0	ENSG00000116521	SCAMP3	secretory carrier membrane protein 3
chr5.141853718.141859279	-0.139715	5.19774	4.92458	0.0327777	0.999891	3' UTR	5	141862885	141866202	3318	6923	ENSG00000156453	PCDH1	protocadherin 1
chr22.12977548.12986065	-0.18835	6.15002	4.92251	0.0328122	0.999891	Distal Intergenic	22	11827523	11910358	82836	1150026	NA	LOC107984037	uncharacterized LOC107984037
chr1.143205499.143208000	-0.221645	6.98875	4.91806	0.0328863	0.999891	Distal Intergenic	1	143419625	143420207	583	212207	ENSG00000232527	LOC107985200	uncharacterized LOC107985200
chr5.159343333.159344533	0.0780853	5.16152	4.91396	0.0329549	0.999891	Promoter (1-2kb)	5	159346100	159451999	105900	-1567	ENSG00000249738	LOC285626	uncharacterized LOC285626
chr13.106566769.106568827	-0.0616392	5.91755	4.91378	0.0329578	0.999891	Promoter (<=1kb)	13	106557106	106567623	10518	0	ENSG00000134884	ARGLU1	arginine and glutamate rich 1
chr12.56257511.56259121	0.0775996	5.51932	4.90727	0.033067	0.999891	Promoter (<=1kb)	12	56255540	56257514	1975	0	ENSG00000139645	ANKRD52	ankyrin repeat domain 52
chr2.89826105.89841437	-0.199465	10.3591	4.90562	0.0330948	0.999891	Distal Intergenic	2	89622213	89640635	18423	-185471	NA	KMT2CP4	lysine methyltransferase 2C pseudogene 4
chrX.107627895.107629761	-0.0848802	5.21932	4.89469	0.0332792	0.999891	Promoter (<=1kb)	23	107628428	107639478	11051	0	ENSG00000147224	PRPS1	phosphoribosyl pyrophosphate synthetase 1
chr1.122888480.122890498	-0.16258	5.19057	4.8814	0.0335049	0.999891	Distal Intergenic	1	121573946	121580524	6579	-1307957	NA	LINC01691	long intergenic non-protein coding RNA 1691
chr4.56907147.56909852	0.0558822	6.07371	4.86859	0.0337239	0.999891	Promoter (<=1kb)	4	56907876	56966738	58863	0	ENSG00000084093	REST	RE1 silencing transcription factor
chr1.110872281.110873619	0.0971377	4.9769	4.86854	0.0337247	0.999891	Promoter (<=1kb)	1	110873148	110899922	26775	0	ENSG00000143119	CD53	CD53 molecule
chr19.48332010.48334376	-0.0524034	6.54217	4.86818	0.033731	0.999891	Promoter (2-3kb)	19	48329270	48330483	1214	2741	ENSG00000142227	EMP3	epithelial membrane protein 3
chr22.31916611.31919381	-0.0931101	4.97798	4.86739	0.0337446	0.999891	Intron (ENST00000646701.1/9681, intron 20 of 20)	22	31926214	31928407	2194	9026	NA	LOC105372998	uncharacterized LOC105372998
chr20.62936950.62939040	0.0723413	6.23251	4.86545	0.0337779	0.999891	Promoter (<=1kb)	20	62877738	62937952	60215	0	ENSG00000101191	DIDO1	death inducer-obliterator 1
chr12.109476918.109478213	-0.08091	5.44038	4.86497	0.0337861	0.999891	Promoter (<=1kb)	12	109456222	109477289	21068	0	ENSG00000110906	KCTD10	potassium channel tetramerization domain containing 10
chr6.109235543.109238158	-0.0952399	5.47705	4.86276	0.0338242	0.999891	Promoter (<=1kb)	6	109236614	109271014	34401	0	ENSG00000203799	CCDC162P	coiled-coil domain containing 162, pseudogene
chr1.47313461.47315136	0.0654346	6.1228	4.85927	0.0338844	0.999891	Promoter (<=1kb)	1	47250139	47314147	64009	0	ENSG00000123473	STIL	STIL centriolar assembly protein
chr3.120558398.120560206	-0.0844913	5.40956	4.8586	0.0338958	0.999891	Distal Intergenic	3	120596328	120602324	5997	-36122	ENSG00000065518	NDUFB4	NADH:ubiquinone oxidoreductase subunit B4
chr2.64830914.64832044	-0.115282	4.95419	4.85852	0.0338973	0.999891	Distal Intergenic	2	64846130	64863626	17497	31582	ENSG00000234572	LINC01800	long intergenic non-protein coding RNA 1800
chr3.150545466.150547610	0.0632721	7.18518	4.85372	0.0339802	0.999891	Promoter (<=1kb)	3	150541998	150546496	4499	0	ENSG00000120742	SERP1	stress associated endoplasmic reticulum protein 1
chr21.46634902.46636288	0.0637536	6.48099	4.85104	0.0340266	0.999891	Promoter (<=1kb)	21	46635595	46665117	29523	0	ENSG00000160310	PRMT2	protein arginine methyltransferase 2
chr6.87589229.87590563	-0.0699841	5.50318	4.85066	0.0340333	0.999891	Promoter (<=1kb)	6	87514411	87589912	75502	0	ENSG00000146282	RARS2	arginyl-tRNA synthetase 2, mitochondrial
chr11.3155838.3157192	-0.0829241	5.0149	4.84856	0.0340697	0.999891	Intron (ENST00000263650.12/114879, intron 1 of 21)	11	3126483	3161393	34911	4201	ENSG00000021762	OSBPL5	oxysterol binding protein like 5
chr6.34284578.34285581	0.0839586	5.19461	4.84345	0.0341584	0.999891	3' UTR	6	34246381	34249108	2728	-35471	ENSG00000186577	SMIM29	small integral membrane protein 29
chr5.178130334.178131597	-0.0802641	4.83562	4.84102	0.0342008	0.999891	Promoter (<=1kb)	5	178130996	178150565	19570	0	ENSG00000145916	RMND5B	required for meiotic nuclear division 5 homolog B
chr14.105247768.105249382	0.0797224	5.81733	4.84079	0.0342048	0.999891	Promoter (<=1kb)	14	105209286	105247894	38609	0	ENSG00000185024	BRF1	BRF1 RNA polymerase III transcription initiation factor subunit
chr3.134485083.134488379	0.0429044	7.0184	4.83933	0.0342302	0.999891	Promoter (<=1kb)	3	134485699	134561767	76069	0	ENSG00000182923	CEP63	centrosomal protein 63
chr17.21975688.21977252	-0.194404	6.15889	4.83782	0.0342566	0.999891	Distal Intergenic	17	22090743	22205151	114409	-113491	ENSG00000263563	UBBP4	ubiquitin B pseudogene 4
chr14.93073021.93075265	-0.0662242	5.91263	4.83504	0.0343052	0.999891	Intron (ENST00000354313.7/3705, intron 3 of 10)	14	93067452	93072152	4701	5570	ENSG00000258730	ITPK1-AS1	ITPK1 antisense RNA 1
chr7.128360134.128362482	-0.0890223	5.31312	4.8343	0.0343181	0.999891	Promoter (<=1kb)	7	128350325	128361604	11280	0	ENSG00000224940	PRRT4	proline rich transmembrane protein 4
chr6.87407721.87408887	0.0811148	5.18143	4.82827	0.0344239	0.999891	Promoter (<=1kb)	6	87407972	87464465	56494	0	ENSG00000272514	CFAP206	cilia and flagella associated protein 206
chr13.113296587.113298259	0.0768894	5.72291	4.82554	0.0344719	0.999891	Promoter (<=1kb)	13	113297239	113323672	26434	0	ENSG00000185896	LAMP1	lysosomal associated membrane protein 1
chr12.128644676.128649526	-0.17215	4.95036	4.82538	0.0344746	0.999891	Intron (ENST00000435159.3/92293, intron 4 of 8)	12	128793895	128801701	7807	152175	ENSG00000139370	SLC15A4	solute carrier family 15 member 4
chr6.137958722.137960131	0.103411	5.15389	4.82238	0.0345274	0.999891	Promoter (1-2kb)	6	137944983	137957657	12675	-1066	ENSG00000226004	LINC02528	long intergenic non-protein coding RNA 2528
chr1.89523774.89525751	0.0700418	5.88835	4.82144	0.0345439	0.999891	Promoter (<=1kb)	1	89524829	89593366	68538	0	ENSG00000197147	LRRC8B	leucine rich repeat containing 8 VRAC subunit B
chr10.101693744.101695586	-0.0842679	4.82305	4.8151	0.0346559	0.999891	Promoter (<=1kb)	10	101610666	101695170	84505	0	ENSG00000107829	FBXW4	F-box and WD repeat domain containing 4
chr17.82105681.82107147	-0.0896021	4.82066	4.80693	0.0348006	0.999891	Promoter (<=1kb)	17	82101460	82106375	4916	0	ENSG00000176155	CCDC57	coiled-coil domain containing 57
chr10.128458039.128462759	-0.173035	4.86143	4.80312	0.0348684	0.999891	Distal Intergenic	10	128181136	128317726	136591	276904	ENSG00000280953	LINC01163	long intergenic non-protein coding RNA 1163
chr12.56266393.56267836	-0.0747092	5.37717	4.80213	0.034886	0.999891	Promoter (<=1kb)	12	56266890	56268084	1195	0	ENSG00000135469	COQ10A	coenzyme Q10A
chr1.108660536.108661891	0.0841794	5.10278	4.80065	0.0349125	0.999891	Promoter (<=1kb)	1	108648295	108661055	12761	0	ENSG00000162639	HENMT1	HEN methyltransferase 1
chr15.19785759.19787928	-0.213207	5.29496	4.79725	0.0349732	0.999891	Distal Intergenic	15	20012741	20014208	1468	-224813	NA	FAM30B	family with sequence similarity 30 member B
chr7.59162888.59164164	-0.16172	4.82208	4.78883	0.0351239	0.999891	Distal Intergenic	7	57450177	57473559	23383	1712712	ENSG00000182111	ZNF716	zinc finger protein 716
chr22.11368386.11371655	-0.191177	5.4905	4.78829	0.0351336	0.999891	Distal Intergenic	22	10939388	10961338	21951	-407049	NA	FRG1FP	FSHD region gene 1 family member F, pseudogene
chr4.48830543.48831891	0.0718658	5.81246	4.78665	0.0351629	0.999891	Promoter (<=1kb)	4	48830998	48861249	30252	0	ENSG00000109180	OCIAD1	OCIA domain containing 1
chr8.76999486.77001126	0.0663236	6.03541	4.77568	0.0353608	0.999891	Promoter (<=1kb)	8	76980258	77000078	19821	0	ENSG00000164751	PEX2	peroxisomal biogenesis factor 2
chrX.153970560.153973205	0.0650363	7.04063	4.77552	0.0353635	0.999891	Promoter (<=1kb)	23	153947559	153971184	23626	0	ENSG00000172534	HCFC1	host cell factor C1
chr18.49486271.49487880	0.0793997	5.7564	4.76701	0.0355179	0.999891	Promoter (<=1kb)	18	49482066	49486613	4548	0	ENSG00000215472	RPL17-C18orf32	RPL17-C18orf32 readthrough
chr11.74948623.74949579	0.0792086	5.83991	4.76275	0.0355953	0.999891	Promoter (<=1kb)	11	74906353	74949020	42668	0	ENSG00000166435	XRRA1	X-ray radiation resistance associated 1
chr16.88939186.88941610	-0.0926073	4.70748	4.76198	0.0356093	0.999891	Promoter (<=1kb)	16	88939789	88951524	11736	0	NA	LOC100129697	uncharacterized LOC100129697
chr16.55444005.55445636	-0.0892709	5.17844	4.76126	0.0356224	0.999891	Promoter (<=1kb)	16	55429135	55444759	15625	0	NA	MMP2-AS1	MMP2 antisense RNA 1
chr2.10041901.10044723	0.0832852	6.8908	4.75362	0.0357619	0.999891	Promoter (<=1kb)	2	10042849	10047770	4922	0	ENSG00000172059	KLF11	Kruppel like factor 11
chr4.2797358.2802112	-0.0532181	7.01037	4.74966	0.0358345	0.999891	Promoter (<=1kb)	4	2798564	2827318	28755	0	ENSG00000087266	SH3BP2	SH3 domain binding protein 2
chr3.91552011.91553305	-0.225853	5.62322	4.74692	0.0358849	0.999891	Distal Intergenic	3	91374236	91513775	139540	-38237	ENSG00000283544	LOC101930420	DNA primase large subunit-like
chr7.100996000.101004188	-0.150791	6.69281	4.74418	0.0359353	0.999891	Exon (ENST00000536621.6/10071, exon 2 of 12)	7	101013054	101018834	5781	-8866	ENSG00000205277	MUC12	mucin 12, cell surface associated
chr21.7254778.7262046	-0.157261	7.73151	4.72024	0.0363786	0.999891	Distal Intergenic	21	7430659	7467182	36524	-168613	ENSG00000276077	LOC102724951	uncharacterized LOC102724951
chr16.87492526.87493513	0.0952716	5.73311	4.71919	0.0363982	0.999891	Promoter (<=1kb)	16	87492555	87496998	4444	0	ENSG00000288568	ZCCHC14-DT	ZCCHC14 divergent transcript
chr6.37632362.37637276	-0.151363	4.92634	4.71123	0.0365472	0.999891	Promoter (2-3kb)	6	37633737	37639824	6088	2548	ENSG00000112139	MDGA1	MAM domain containing glycosylphosphatidylinositol anchor 1
chr9.20683336.20685078	0.0640529	6.06744	4.6984	0.0367884	0.999891	Promoter (<=1kb)	9	20683389	20683938	550	0	ENSG00000227071	FOCAD-AS1	FOCAD antisense RNA 1
chr9.468266.471472	-0.0763209	5.1763	4.68904	0.0369656	0.999891	Promoter (<=1kb)	9	454576	469802	15227	0	NA	DOCK8-AS2	DOCK8 antisense RNA 2
chr16.22205724.22207715	-0.0713015	5.69258	4.68885	0.0369692	0.999891	Promoter (<=1kb)	16	22206278	22288738	82461	0	ENSG00000103319	EEF2K	eukaryotic elongation factor 2 kinase
chr3.37859880.37861565	0.0764439	5.50983	4.67603	0.0372134	0.999891	Promoter (<=1kb)	3	37808501	37860470	51970	0	ENSG00000235257	ITGA9-AS1	ITGA9 antisense RNA 1
chr12.132083566.132085595	-0.0723874	5.60816	4.67055	0.0373182	0.999891	Promoter (<=1kb)	12	132084275	132108899	24625	0	ENSG00000185684	EP400P1	EP400 pseudogene 1
chrX.30658549.30660028	0.0963964	4.85534	4.67016	0.0373257	0.999891	Intron (ENST00000378943.7/2710, intron 1 of 19)	23	30653538	30678114	24577	5012	ENSG00000198814	GK	glycerol kinase
chr3.128607297.128608807	-0.0887262	4.98222	4.66102	0.0375016	0.999891	Distal Intergenic	3	128625974	128627266	1293	18459	ENSG00000163902	RPN1	ribophorin I
chr20.23655403.23656843	-0.0678396	5.25324	4.65145	0.0376865	0.999891	Promoter (<=1kb)	20	23656151	23666978	10828	0	NA	LOC107985383	uncharacterized LOC107985383
chr16.23835422.23837981	0.0670483	6.12248	4.64344	0.0378421	0.999891	Promoter (<=1kb)	16	23835983	24220611	384629	0	ENSG00000166501	PRKCB	protein kinase C beta
chr8.58172431.58173684	0.0856721	5.74671	4.64042	0.037901	0.999891	Intron (ENST00000520369.5/90362, intron 3 of 4)	8	58227578	58243984	16407	70300	NA	LOC107986945	uncharacterized LOC107986945
chrX.58547909.58550691	-0.211015	5.09726	4.63378	0.0380307	0.999891	Distal Intergenic	23	57905430	57910458	5029	-637452	ENSG00000198205	ZXDA	zinc finger X-linked duplicated A
chr7.127391366.127393589	0.0565312	6.57525	4.63076	0.0380899	0.999891	Promoter (<=1kb)	7	127374946	127392118	17173	0	ENSG00000048405	ZNF800	zinc finger protein 800
chr17.21972886.21973384	-0.194039	6.1232	4.63015	0.0381018	0.999891	Distal Intergenic	17	22090743	22205151	114409	-117359	ENSG00000263563	UBBP4	ubiquitin B pseudogene 4
chr1.143229925.143235206	-0.211087	9.56019	4.62574	0.0381885	0.999891	Distal Intergenic	1	143419625	143420207	583	185001	ENSG00000232527	LOC107985200	uncharacterized LOC107985200
chr13.111314965.111320775	-0.158634	5.29425	4.62083	0.0382852	0.999891	Promoter (<=1kb)	13	111316184	111344249	28066	0	ENSG00000153495	TEX29	testis expressed 29
chr3.75749412.75754156	-0.162595	5.24143	4.61876	0.038326	0.999891	Intron (ENST00000648506.1/100131827, intron 2 of 6)	3	75738280	75738363	84	11133	ENSG00000266396	MIR4273	microRNA 4273
chr19.58557912.58560255	0.0546112	7.22486	4.61717	0.0383573	0.999891	Promoter (<=1kb)	19	58559129	58570584	11456	0	ENSG00000267858	MZF1-AS1	MZF1 antisense RNA 1
chr21.9010243.9019605	-0.158994	6.66061	4.61595	0.0383815	0.999891	Exon (ENST00000623236.1/ENST00000623236.1, exon 1 of 2)	21	8986999	8987178	180	23245	ENSG00000264462	MIR3648-2	microRNA 3648-2
chr9.60569281.60571002	-0.218021	5.24407	4.61073	0.038485	0.999891	Distal Intergenic	9	60914407	60920653	6247	-343405	ENSG00000276581	SPATA31A5	SPATA31 subfamily A member 5
chr20.38961729.38963331	0.0706528	5.72418	4.60588	0.0385812	0.999891	Promoter (<=1kb)	20	38962299	39039721	77423	0	ENSG00000101452	DHX35	DEAH-box helicase 35
chr17.75587586.75589905	0.0618536	6.30881	4.59718	0.0387548	0.999891	Promoter (<=1kb)	17	75587800	75626849	39050	0	ENSG00000266714	MYO15B	myosin XVB
chr17.45307341.45308432	0.0944	5.08229	4.58918	0.038915	0.999891	Intron (ENST00000344686.8/9020, intron 1 of 15)	17	45263119	45317020	53902	8588	ENSG00000006062	MAP3K14	mitogen-activated protein kinase kinase kinase 14
chr18.7566482.7568758	-0.0894616	5.29951	4.58783	0.038942	0.999891	Promoter (<=1kb)	18	7566782	8406861	840080	0	ENSG00000173482	PTPRM	protein tyrosine phosphatase receptor type M
chr8.143023585.143027058	-0.0908266	5.74668	4.58525	0.0389938	0.999891	3' UTR	8	143018557	143021892	3336	5029	ENSG00000160932	LY6E	lymphocyte antigen 6 family member E
chr19.53102732.53104164	-0.0779081	5.42986	4.5846	0.0390069	0.999891	Promoter (<=1kb)	19	53066606	53103351	36746	0	ENSG00000170949	ZNF160	zinc finger protein 160
chr2.130727308.130730921	-0.118568	5.10487	4.58212	0.039057	0.999891	Promoter (<=1kb)	2	130729070	130730336	1267	0	ENSG00000173302	GPR148	G protein-coupled receptor 148
chr22.31495846.31497265	0.0615559	5.78882	4.58131	0.0390732	0.999891	Promoter (<=1kb)	22	31468282	31496108	27827	0	ENSG00000184708	EIF4ENIF1	eukaryotic translation initiation factor 4E nuclear import factor 1
chr2.90389162.90391231	-0.191122	6.68676	4.58083	0.0390829	0.999891	Distal Intergenic	2	89622213	89640635	18423	-748528	NA	KMT2CP4	lysine methyltransferase 2C pseudogene 4
chr1.211612688.211614374	-0.0835174	5.25929	4.58055	0.0390885	0.999891	Distal Intergenic	1	211639440	211654627	15188	-25066	ENSG00000227764	LINC01693	long intergenic non-protein coding RNA 1693
chr1.143189129.143196140	-0.207808	9.93933	4.57817	0.0391367	0.999891	Distal Intergenic	1	143419625	143420207	583	224067	ENSG00000232527	LOC107985200	uncharacterized LOC107985200
chrX.58540515.58547759	-0.184028	6.99248	4.57803	0.0391395	0.999891	Distal Intergenic	23	57905430	57910458	5029	-630058	ENSG00000198205	ZXDA	zinc finger X-linked duplicated A
chr12.132153092.132157481	-0.0655701	5.74796	4.57737	0.0391527	0.999891	Promoter (2-3kb)	12	132150841	132152473	1633	2252	ENSG00000184967	NOC4L	nucleolar complex associated 4 homolog
chr17.21978922.21979940	-0.216388	4.9972	4.56808	0.0393411	0.999891	Distal Intergenic	17	22090743	22205151	114409	-110803	ENSG00000263563	UBBP4	ubiquitin B pseudogene 4
chr5.172282838.172284709	0.0748634	5.83959	4.55644	0.0395782	0.999891	Promoter (<=1kb)	5	172209646	172283764	74119	0	ENSG00000168246	UBTD2	ubiquitin domain containing 2
chr3.47845642.47851533	-0.112446	5.2695	4.55135	0.0396827	0.999891	Promoter (<=1kb)	3	47847777	47848996	1220	0	ENSG00000132153	DHX30	DExH-box helicase 30
chr6.142702131.142703349	-0.100791	4.86731	4.54983	0.0397138	0.999891	Distal Intergenic	6	142526455	142637889	111435	-64243	ENSG00000236366	LOC153910	uncharacterized LOC153910
chr11.73397054.73401013	-0.103927	5.05258	4.54961	0.0397183	0.999891	3' UTR	11	73393684	73395121	1438	3371	ENSG00000054967	RELT	RELT TNF receptor
chr10.92238506.92241343	-0.0939421	5.26272	4.54871	0.0397368	0.999891	Promoter (1-2kb)	10	92046692	92243246	196555	1903	ENSG00000107864	CPEB3	cytoplasmic polyadenylation element binding protein 3
chr4.49558241.49561955	-0.152228	5.23441	4.54737	0.0397643	0.999891	Exon (ENST00000505249.1/ENST00000505249.1, exon 1 of 1)	4	49028692	49031276	2585	529550	ENSG00000109182	CWH43	cell wall biogenesis 43 C-terminal homolog
chrY.10825133.10825384	-0.187561	6.00453	4.54066	0.0399025	0.999891	Distal Intergenic	24	11161845	11214951	53107	389567	NA	LOC105379273	uncharacterized LOC105379273
chr6.157322928.157324420	-0.0610711	5.87576	4.53354	0.0400496	0.999891	Promoter (<=1kb)	6	157289025	157323519	34495	0	ENSG00000215712	TMEM242	transmembrane protein 242
chr5.149357445.149359007	-0.0619704	5.89144	4.53316	0.0400575	0.999891	Promoter (<=1kb)	5	149348116	149357642	9527	0	ENSG00000253618	GRPEL2-AS1	GRPEL2 antisense RNA 1
chr8.144103012.144105638	0.0471247	7.13315	4.5289	0.040146	0.999891	Promoter (<=1kb)	8	144102817	144103756	940	0	ENSG00000179526	SHARPIN	SHANK associated RH domain interactor
chr19.18486063.18489058	-0.0979416	5.33902	4.52836	0.0401572	0.999891	Intron (ENST00000262809.9/8178, intron 1 of 11)	19	18444751	18475933	31183	-10131	ENSG00000105656	ELL	elongation factor for RNA polymerase II
chr10.124717906.124719926	0.104768	5.37875	4.52477	0.0402318	0.999891	Intron (ENST00000494792.1/9679, intron 6 of 9)	10	124704184	124713703	9520	13723	NA	FAM53B-AS1	FAM53B antisense RNA 1
chr3.52396203.52401902	-0.11442	5.40427	4.51672	0.0403998	0.999891	Promoter (1-2kb)	3	52394597	52395409	813	1607	ENSG00000114841	DNAH1	dynein axonemal heavy chain 1
chr19.4399182.4400994	0.0676806	6.07745	4.51531	0.0404294	0.999891	Promoter (<=1kb)	19	4360370	4400547	40178	0	ENSG00000141985	SH3GL1	SH3 domain containing GRB2 like 1, endophilin A2
chr1.39540237.39541843	0.0814297	5.58205	4.51023	0.0405359	0.999891	Promoter (2-3kb)	1	39522280	39537282	15003	-2956	ENSG00000243970	PPIEL	peptidylprolyl isomerase E like pseudogene
chr14.49619916.49621954	0.0501248	6.69047	4.50558	0.0406336	0.999891	Promoter (<=1kb)	14	49618530	49620626	2097	0	ENSG00000165502	RPL36AL	ribosomal protein L36a like
chrX.18983215.18985468	-0.0756987	5.8671	4.499	0.0407723	0.999891	Promoter (<=1kb)	23	18892298	18984114	91817	0	ENSG00000044446	PHKA2	phosphorylase kinase regulatory subunit alpha 2
chr7.54758265.54760033	-0.074851	5.21569	4.49715	0.0408115	0.999891	Promoter (<=1kb)	7	54752257	54759182	6926	0	ENSG00000132432	SEC61G	SEC61 translocon subunit gamma
chr21.9765334.9773641	-0.136891	6.32011	4.49441	0.0408695	0.999891	Distal Intergenic	21	9806875	9809723	2849	36082	ENSG00000280081	LINC01667	long intergenic non-protein coding RNA 1667
chr14.100105428.100107430	-0.0947453	4.80112	4.49229	0.0409145	0.999891	Promoter (2-3kb)	14	100109419	100109514	96	2084	ENSG00000265154	MIR151B	microRNA 151b
chr4.49277797.49281395	-0.158128	4.92632	4.4875	0.041016	0.999891	Distal Intergenic	4	49028692	49031276	2585	249106	ENSG00000109182	CWH43	cell wall biogenesis 43 C-terminal homolog
chr9.133785434.133788077	-0.107117	4.91148	4.487	0.0410267	0.999891	Exon (ENST00000406606.7/7410, exon 15 of 27)	9	133725393	133739955	14563	-45480	ENSG00000123453	SARDH	sarcosine dehydrogenase
chr19.27008027.27009761	-0.147065	5.26917	4.47659	0.0412489	0.999891	Distal Intergenic	19	27681744	27685255	3512	675494	NA	LOC105372345	uncharacterized LOC105372345
chr19.25962771.25964130	-0.172844	5.16747	4.4763	0.0412552	0.999891	Distal Intergenic	19	27681744	27685255	3512	1721125	NA	LOC105372345	uncharacterized LOC105372345
chr17.3002364.3005040	-0.0541974	6.06042	4.47016	0.0413866	0.999891	Intron (ENST00000637138.1/23108, intron 15 of 25)	17	3008101	3026248	18148	-3061	ENSG00000132359	RAP1GAP2	RAP1 GTPase activating protein 2
chr7.16420289.16421861	-0.104878	4.88122	4.46884	0.041415	0.999891	Promoter (<=1kb)	7	16091220	16420697	329478	0	ENSG00000214960	CRPPA	CDP-L-ribitol pyrophosphorylase A
chr4.1300405.1301826	-0.0662632	5.83984	4.46115	0.0415808	0.999891	Promoter (2-3kb)	4	1298070	1299969	1900	2336	ENSG00000090316	MAEA	macrophage erythroblast attacher, E3 ubiquitin ligase
chr15.20338597.20342758	-0.171315	5.94767	4.46043	0.0415963	0.999891	Distal Intergenic	15	20283496	20291558	8063	55102	ENSG00000259156	CHEK2P2	CHEK2 pseudogene 2
chr7.58707363.58708865	-0.184861	4.7637	4.46014	0.0416026	0.999891	Distal Intergenic	7	57450177	57473559	23383	1257187	ENSG00000182111	ZNF716	zinc finger protein 716
chr1.143261630.143268352	-0.20709	10.5159	4.45705	0.0416693	0.999891	Distal Intergenic	1	143419625	143420207	583	151855	ENSG00000232527	LOC107985200	uncharacterized LOC107985200
chr4.8775852.8779761	-0.144475	4.82302	4.45688	0.041673	0.999891	Distal Intergenic	4	8745391	8747727	2337	-28126	ENSG00000250915	LOC101928532	uncharacterized LOC101928532
chr19.49113754.49115169	-0.078237	5.10071	4.45174	0.0417844	0.999891	Promoter (<=1kb)	19	49114324	49118460	4137	0	ENSG00000104863	LIN7B	lin-7 homolog B, crumbs cell polarity complex component
chr13.40788961.40790197	0.0840497	5.10782	4.44447	0.0419425	0.999891	Promoter (<=1kb)	13	40789412	40808470	19059	0	ENSG00000102743	SLC25A15	solute carrier family 25 member 15
chr14.104355859.104360956	-0.168171	4.88913	4.43747	0.0420955	0.999891	Distal Intergenic	14	104223655	104244622	20968	132205	ENSG00000258913	LINC02691	long intergenic non-protein coding RNA 2691
chr19.34390701.34394624	-0.146327	5.25482	4.43701	0.0421055	0.999891	Promoter (<=1kb)	19	34392196	34396656	4461	0	ENSG00000105220	GPI	glucose-6-phosphate isomerase
chr19.49850212.49851728	0.0671137	5.87945	4.42871	0.0422876	0.999891	Promoter (<=1kb)	19	49838639	49851676	13038	0	ENSG00000268006	PTOV1-AS1	PTOV1 antisense RNA 1
chr3.14764640.14771002	-0.138982	5.33949	4.42869	0.042288	0.999891	Exon (ENST00000422657.1/ENST00000422657.1, exon 1 of 2)	3	14799331	14811414	12084	40412	ENSG00000260902	LINC02011	long intergenic non-protein coding RNA 2011
chr11.2911085.2915836	-0.129752	4.88664	4.42834	0.0422956	0.999891	Promoter (<=1kb)	11	2916146	2921238	5093	-310	ENSG00000110628	SLC22A18	solute carrier family 22 member 18
chr7.30911044.30917723	-0.149228	5.46855	4.42808	0.0423014	0.999891	Promoter (<=1kb)	7	30911853	30925501	13649	0	ENSG00000240583	AQP1	aquaporin 1 (Colton blood group)
chr14.16100129.16105283	-0.187201	5.27993	4.42642	0.0423379	0.999891	Distal Intergenic	14	18601117	18602097	981	-2495834	ENSG00000257115	OR11H12	olfactory receptor family 11 subfamily H member 12
chr1.2660751.2665932	-0.167858	5.55736	4.42278	0.0424183	0.999891	Intron (ENST00000401095.8/100287898, intron 6 of 8)	1	2590639	2633016	42378	-27736	ENSG00000142606	MMEL1	membrane metalloendopeptidase like 1
chr20.63697947.63705502	-0.114888	5.47474	4.42237	0.0424272	0.999891	Promoter (<=1kb)	20	63699456	63700777	1322	0	ENSG00000101246	ARFRP1	ADP ribosylation factor related protein 1
chr1.143252564.143257193	-0.210931	10.0646	4.42213	0.0424326	0.999891	Distal Intergenic	1	143419625	143420207	583	163014	ENSG00000232527	LOC107985200	uncharacterized LOC107985200
chr11.62600510.62603399	-0.048373	6.66305	4.41823	0.0425188	0.999891	Promoter (<=1kb)	11	62593842	62601275	7434	0	ENSG00000149480	MTA2	metastasis associated 1 family member 2
chr17.81735077.81736431	-0.116581	5.05975	4.41701	0.0425459	0.999891	Distal Intergenic	17	81715972	81720451	4480	19106	ENSG00000183048	SLC25A10	solute carrier family 25 member 10
chr17.83090498.83100624	-0.0968197	6.8773	4.40809	0.0427437	0.999891	Promoter (<=1kb)	17	83092393	83094476	2084	0	ENSG00000176845	METRNL	meteorin like, glial cell differentiation regulator
chr8.38030056.38032200	-0.0672582	5.68831	4.40625	0.0427847	0.999891	Promoter (<=1kb)	8	38030534	38060365	29832	0	ENSG00000187840	EIF4EBP1	eukaryotic translation initiation factor 4E binding protein 1
chr19.17292073.17293237	0.0805342	5.17359	4.40528	0.0428064	0.999891	Promoter (<=1kb)	19	17292609	17306655	14047	0	ENSG00000130312	MRPL34	mitochondrial ribosomal protein L34
chr1.63522699.63524037	-0.0850029	5.37963	4.40526	0.0428067	0.999891	Promoter (<=1kb)	1	63451725	63523182	71458	0	ENSG00000142856	ITGB3BP	integrin subunit beta 3 binding protein
chr2.38128343.38130754	0.0631273	5.6421	4.39018	0.0431442	0.999891	Intron (ENST00000628232.2/285154, intron 5 of 5)	2	38121985	38202780	80796	6359	ENSG00000232973	CYP1B1-AS1	CYP1B1 antisense RNA 1
chr2.94872270.94880314	-0.132049	5.92985	4.38375	0.0432892	0.999891	Promoter (<=1kb)	2	94871433	94876823	5391	838	ENSG00000163060	TEKT4	tektin 4
chr14.73728356.73729918	-0.10039	5.05404	4.3835	0.0432948	0.999891	Promoter (<=1kb)	14	73723162	73729176	6015	0	ENSG00000156030	MIDEAS	mitotic deacetylase associated SANT domain protein
chr14.104722950.104729443	-0.0622253	6.21355	4.37802	0.0434186	0.999891	Promoter (<=1kb)	14	104724229	104747310	23082	0	ENSG00000185100	ADSS1	adenylosuccinate synthase 1
chr19.51702416.51704804	-0.053065	6.05539	4.37654	0.0434522	0.999891	Promoter (<=1kb)	19	51702536	51705175	2640	0	ENSG00000182310	SPACA6	sperm acrosome associated 6
chr4.972044.974606	-0.0928493	5.31758	4.3759	0.0434668	0.999891	Promoter (<=1kb)	4	958888	973322	14435	0	ENSG00000145214	DGKQ	diacylglycerol kinase theta
chr19.1874933.1879612	-0.0639455	6.1973	4.37422	0.0435049	0.999891	Promoter (<=1kb)	19	1877204	1880017	2814	405	ENSG00000129968	ABHD17A	abhydrolase domain containing 17A, depalmitoylase
chr8.231738.233325	-0.060432	5.65929	4.71172	0.0435984	0.999891	Promoter (<=1kb)	8	232137	245287	13151	0	ENSG00000172748	ZNF596	zinc finger protein 596
chr4.49636103.49658113	-0.182827	10.1327	4.36636	0.0436834	0.999891	Distal Intergenic	4	49028692	49031276	2585	607412	ENSG00000109182	CWH43	cell wall biogenesis 43 C-terminal homolog
chr2.241812359.241816827	-0.153374	4.9366	4.36441	0.043728	0.999891	Promoter (<=1kb)	2	241814017	241815000	984	0	ENSG00000204099	NEU4	neuraminidase 4
chr22.35340134.35346630	-0.128547	5.46164	4.36258	0.0437699	0.999891	Promoter (<=1kb)	22	35344186	35347983	3798	0	ENSG00000100284	TOM1	target of myb1 membrane trafficking protein
chr17.64448582.64450119	0.0852509	5.03829	4.36201	0.0437827	0.999891	Promoter (<=1kb)	17	64449037	64467649	18613	0	ENSG00000271605	MILR1	mast cell immunoglobulin like receptor 1
chr14.99034827.99037653	-0.0818728	5.43331	4.35338	0.0439805	0.999891	Distal Intergenic	14	99169287	99271485	102199	233832	ENSG00000127152	BCL11B	BAF chromatin remodeling complex subunit BCL11B
chr2.89759772.89767469	-0.151119	6.12602	4.35336	0.0439808	0.999891	Distal Intergenic	2	89622213	89640635	18423	-119138	NA	KMT2CP4	lysine methyltransferase 2C pseudogene 4
chr5.172712609.172715548	-0.0853721	5.19314	4.34979	0.0440628	0.999891	Distal Intergenic	5	172690454	172697720	7267	-14890	NA	LOC107986479	uncharacterized LOC107986479
chr11.1869439.1873413	-0.118249	4.94208	4.34183	0.0442465	0.999891	Promoter (<=1kb)	11	1869642	1886866	17225	0	ENSG00000130592	LSP1	lymphocyte specific protein 1
chr10.32317936.32319484	0.0748867	5.57109	4.33348	0.04444	0.999891	Intron (ENST00000319778.11/80314, intron 1 of 13)	10	32281859	32346819	64961	27335	ENSG00000120616	EPC1	enhancer of polycomb homolog 1
chr12.96398715.96401481	0.0664901	6.24001	4.32738	0.0445818	0.999891	Promoter (<=1kb)	12	96323966	96399364	75399	0	ENSG00000059758	CDK17	cyclin dependent kinase 17
chr15.78437499.78439169	0.0580478	6.03676	4.32504	0.0446365	0.999891	Promoter (<=1kb)	15	78438176	78466436	28261	0	ENSG00000136381	IREB2	iron responsive element binding protein 2
chr15.19775239.19781408	-0.19379	7.78089	4.325	0.0446373	0.999891	Distal Intergenic	15	20012741	20014208	1468	-231333	NA	FAM30B	family with sequence similarity 30 member B
chr11.489039.493600	-0.0919579	5.08729	4.32294	0.0446854	0.999891	Promoter (<=1kb)	11	489350	490546	1197	0	ENSG00000174915	PTDSS2	phosphatidylserine synthase 2
chr5.79611780.79613249	0.0754431	5.38789	4.3212	0.0447262	0.999891	Promoter (<=1kb)	5	79612120	79623648	11529	0	ENSG00000164329	TENT2	terminal nucleotidyltransferase 2
chr10.73167548.73168903	0.0759512	5.37337	4.32101	0.0447307	0.999891	Promoter (<=1kb)	10	73134524	73167948	33425	0	ENSG00000122882	ECD	ecdysoneless cell cycle regulator
chr4.109433235.109435067	0.0692855	6.10588	4.32088	0.0447336	0.999891	Promoter (<=1kb)	4	109395125	109433564	38440	0	ENSG00000247950	SEC24B-AS1	SEC24B antisense RNA 1
chr3.177357820.177362264	0.0622392	6.67933	4.32005	0.0447532	0.999891	Distal Intergenic	3	177294442	177323418	28977	63379	ENSG00000203645	LINC00501	long intergenic non-protein coding RNA 501
chr2.232898207.232902440	-0.131967	5.09915	4.31728	0.044818	0.999891	Promoter (<=1kb)	2	232885323	232901462	16140	0	ENSG00000066248	NGEF	neuronal guanine nucleotide exchange factor
chr1.28173542.28176949	-0.0625161	5.94546	4.31637	0.0448393	0.999891	Promoter (<=1kb)	1	28147166	28176690	29525	0	ENSG00000169403	PTAFR	platelet activating factor receptor
chr7.1850104.1855805	-0.135924	5.06336	4.31517	0.0448674	0.999891	Intron (ENST00000481633.1/8379, intron 1 of 1)	7	1845300	1849931	4632	4805	NA	LOC100127955	uncharacterized LOC100127955
chr10.80164764.80168083	-0.107299	4.85716	4.31467	0.0448792	0.999891	Promoter (1-2kb)	10	80166399	80169087	2689	1004	ENSG00000122359	ANXA11	annexin A11
chr20.40781081.40783610	-0.118064	4.92728	4.311	0.0449655	0.999891	Distal Intergenic	20	40696499	40698616	2118	-82466	NA	LOC101927098	uncharacterized LOC101927098
chr1.145844759.145846762	0.0767994	4.88278	4.30822	0.0450309	0.999891	Promoter (<=1kb)	1	145845630	145848954	3325	0	ENSG00000186364	NUDT17	nudix hydrolase 17
chr21.6216197.6219533	-0.0668579	6.56395	4.30731	0.0450524	0.999891	Exon (ENST00000671789.1/ENST00000671789.1, exon 1 of 1)	21	6228967	6235192	6226	15659	ENSG00000275496	LOC102724701	uncharacterized LOC102724701
chr2.74714736.74716103	0.073769	5.24709	4.2899	0.0454649	0.999891	Promoter (<=1kb)	2	74715269	74805979	90711	0	NA	LOC102724497	uncharacterized LOC102724497
chr18.70205245.70206464	-0.0631019	5.75919	4.28945	0.0454756	0.999891	Promoter (<=1kb)	18	70003804	70205658	201855	0	ENSG00000176225	RTTN	rotatin
chr1.16564380.16568148	-0.156831	5.21461	4.28931	0.045479	0.999891	3' UTR	1	16533886	16535649	1764	-28732	ENSG00000233421	LINC01783	long intergenic non-protein coding RNA 1783
chr7.114922066.114923601	0.080412	4.92524	4.2891	0.045484	0.999891	Promoter (<=1kb)	7	114922094	115019917	97824	0	ENSG00000135272	MDFIC	MyoD family inhibitor domain containing
chrY.11289864.11298660	-0.162894	8.91911	4.2859	0.0455602	0.999891	Distal Intergenic	24	11161838	11215032	53195	-74833	NA	LOC105379273	uncharacterized LOC105379273
chr15.58932896.58934478	0.0711284	6.37233	4.28525	0.0455759	0.999891	Promoter (<=1kb)	15	58894090	58933449	39360	0	ENSG00000137776	SLTM	SAFB like transcription modulator
chr6.30913606.30914715	-0.084752	5.0726	4.27239	0.0458839	0.999891	Promoter (<=1kb)	6	30914205	30926456	12252	0	ENSG00000137411	VARS2	valyl-tRNA synthetase 2, mitochondrial
chr16.34580917.34584033	-0.201093	10.3268	4.27138	0.0459084	0.999891	Distal Intergenic	16	34387599	34389827	2229	-191091	NA	LOC107987235	putative uncharacterized protein MGC34800
chr19.18160496.18162079	0.0920525	4.98907	4.27129	0.0459105	0.999891	Promoter (<=1kb)	19	18160867	18161468	602	0	ENSG00000105647	PIK3R2	phosphoinositide-3-kinase regulatory subunit 2
chr19.39888756.39894802	-0.157692	5.43191	4.27003	0.0459407	0.999891	Promoter (1-2kb)	19	39886266	39887292	1027	-1465	ENSG00000275395	FCGBP	Fc gamma binding protein
chr19.30167274.30173042	-0.164239	5.12481	4.26952	0.0459532	0.999891	Distal Intergenic	19	30228290	30300669	72380	-55248	ENSG00000198597	ZNF536	zinc finger protein 536
chr16.34584572.34596548	-0.205332	11.0404	4.2687	0.0459729	0.999891	Distal Intergenic	16	34387599	34389827	2229	-194746	NA	LOC107987235	putative uncharacterized protein MGC34800
chr2.90380537.90388918	-0.197075	8.22955	4.2663	0.0460307	0.999891	Distal Intergenic	2	89622213	89640635	18423	-739903	NA	KMT2CP4	lysine methyltransferase 2C pseudogene 4
chr19.50380335.50385691	-0.0454087	6.51945	4.26561	0.0460474	0.999891	Promoter (<=1kb)	19	50384204	50418012	33809	0	ENSG00000062822	POLD1	DNA polymerase delta 1, catalytic subunit
chr11.118142099.118143460	-0.0747916	4.9028	5.12596	0.0460553	0.999891	Promoter (<=1kb)	11	118133379	118142873	9495	0	ENSG00000177098	SCN4B	sodium voltage-gated channel beta subunit 4
chr11.79440276.79442314	-0.105103	4.63773	4.26463	0.046071	0.999891	Promoter (<=1kb)	11	79148801	79440948	292148	0	ENSG00000149256	TENM4	teneurin transmembrane protein 4
chr6.36442280.36444351	0.0708567	5.54643	4.28087	0.0460927	0.999891	Promoter (<=1kb)	6	36442767	36491143	48377	0	ENSG00000112078	KCTD20	potassium channel tetramerization domain containing 20
chr1.70221054.70222287	-0.0844682	5.46421	4.26306	0.046109	0.999891	Promoter (<=1kb)	1	70221370	70235550	14181	0	ENSG00000116754	SRSF11	serine and arginine rich splicing factor 11
chr8.27310320.27312277	0.0881995	5.3698	4.25675	0.046262	0.999891	Promoter (<=1kb)	8	27294040	27310856	16817	0	ENSG00000104228	TRIM35	tripartite motif containing 35
chr16.29594138.29596192	0.0523889	6.21539	4.25317	0.0463489	0.999891	Promoter (<=1kb)	16	29527568	29594966	67399	0	NA	SMG1P2	SMG1 pseudogene 2
chr20.5118883.5120424	0.0566616	6.31209	4.24436	0.0465638	0.999891	Promoter (<=1kb)	20	5114953	5119958	5006	0	ENSG00000132646	PCNA	proliferating cell nuclear antigen
chr15.83066052.83067800	0.0867821	5.33152	4.24322	0.0465918	0.999891	Promoter (<=1kb)	15	83017961	83067151	49191	0	ENSG00000064726	BTBD1	BTB domain containing 1
chr15.17080419.17083564	-0.164034	6.26576	4.23782	0.046724	0.999891	Distal Intergenic	15	20012741	20014208	1468	-2929177	NA	FAM30B	family with sequence similarity 30 member B
chr22.46296151.46297466	0.0639426	6.03591	4.231	0.0468917	0.999891	Promoter (<=1kb)	22	46295143	46296660	1518	0	ENSG00000277232	GTSE1-DT	GTSE1 divergent transcript
chr7.66681443.66683097	0.0559689	6.42663	4.2294	0.0469311	0.999891	Promoter (<=1kb)	7	66682164	66809662	127499	0	ENSG00000154710	RABGEF1	RAB guanine nucleotide exchange factor 1
chr21.10650416.10669985	-0.172211	7.5898	4.2292	0.0469361	0.999891	Distal Intergenic	21	10521583	10605716	84134	128834	ENSG00000274391	TPTE	transmembrane phosphatase with tensin homology
chr10.41873006.41916287	-0.193776	11.2305	4.2283	0.0469583	0.999891	Distal Intergenic	10	42242721	42276842	34122	-326434	NA	LOC101929373	uncharacterized LOC101929373
chrX.155880725.155882004	0.103253	4.78971	4.22088	0.0471418	0.999891	Promoter (<=1kb)	23	155881345	155943769	62425	0	ENSG00000124333	VAMP7	vesicle associated membrane protein 7
chr1.235367097.235368061	-0.0768586	5.273	4.21876	0.0471944	0.999891	Promoter (<=1kb)	1	235367360	235448966	81607	0	ENSG00000284770	TBCE	tubulin folding cofactor E
chr9.94726161.94727331	0.0738381	5.59696	4.21637	0.0472536	0.999891	Promoter (<=1kb)	9	94726699	95087159	360461	0	ENSG00000148120	AOPEP	aminopeptidase O (putative)
chr19.29842757.29845968	0.0481128	6.53875	4.21578	0.0472683	0.999891	Distal Intergenic	19	29821732	29824280	2549	21026	ENSG00000105173	CCNE1	cyclin E1
chr16.69565318.69567478	0.0683467	5.71944	4.21444	0.0473017	0.999891	Promoter (<=1kb)	16	69565808	69565868	61	0	ENSG00000223109	MIR1538	microRNA 1538
chr19.4006847.4008537	0.0799825	6.11295	4.21207	0.0473607	0.999891	Promoter (<=1kb)	19	4007736	4039386	31651	0	ENSG00000105229	PIAS4	protein inhibitor of activated STAT 4
chr1.209768258.209773386	-0.0717527	5.62708	4.20848	0.0474502	0.999891	Promoter (<=1kb)	1	209768488	209779656	11169	0	ENSG00000009790	TRAF3IP3	TRAF3 interacting protein 3
chr6.137789665.137791560	-0.085959	4.94007	4.20766	0.0474705	0.999891	Promoter (1-2kb)	6	137730170	137792835	62666	1275	ENSG00000234956	LINC02539	long intergenic non-protein coding RNA 2539
chr13.99355314.99357653	0.064549	5.69164	4.52665	0.0474859	0.999891	Promoter (<=1kb)	13	99356131	99356228	98	0	ENSG00000207719	MIR623	microRNA 623
chr20.31051493.31076280	-0.192457	10.9088	4.20632	0.047504	0.999891	Distal Intergenic	20	31257664	31259632	1969	-181384	ENSG00000215547	DEFB115	defensin beta 115
chr1.6579089.6582752	0.0450973	6.53599	4.20487	0.0475404	0.999891	Promoter (<=1kb)	1	6579994	6589280	9287	0	ENSG00000204859	ZBTB48	zinc finger and BTB domain containing 48
chr10.125158425.125160671	0.0931655	5.00196	4.1955	0.0477753	0.999891	Promoter (<=1kb)	10	124989225	125158716	169492	0	ENSG00000175029	CTBP2	C-terminal binding protein 2
chr8.142526948.142535019	-0.148056	5.69718	4.16628	0.0485165	0.999891	3' UTR	8	142543501	142544684	1184	-8482	ENSG00000181790	ADGRB1	adhesion G protein-coupled receptor B1
chr10.133759594.133761642	-0.141769	5.42654	4.16206	0.0486246	0.999891	Exon (ENST00000611059.1/ENST00000611059.1, exon 1 of 1)	10	133623895	133626795	2901	-132800	ENSG00000225899	FRG2B	FSHD region gene 2 family member B
chr19.55257143.55260008	-0.0629289	6.52222	4.16197	0.0486268	0.999891	Promoter (<=1kb)	19	55229779	55259017	29239	0	ENSG00000105063	PPP6R1	protein phosphatase 6 regulatory subunit 1
chr4.4540647.4542590	0.0576027	5.68281	4.15943	0.0486921	0.999891	Promoter (<=1kb)	4	4415742	4542010	126269	0	ENSG00000168818	STX18	syntaxin 18
chr6.13813486.13815129	0.0621276	6.0354	4.15836	0.0487197	0.999891	Promoter (<=1kb)	6	13786557	13814557	28001	0	ENSG00000050393	MCUR1	mitochondrial calcium uniporter regulator 1
chr11.2848069.2855805	-0.114687	5.66025	4.15066	0.048918	0.999891	3' UTR	11	2840135	2861568	21434	5763	ENSG00000229414	KCNQ1-AS1	KCNQ1 antisense RNA 1
chr16.70380023.70382367	0.0585464	6.03126	4.15056	0.0489206	0.999891	3' UTR	16	70381574	70393759	12186	11392	ENSG00000157350	ST3GAL2	ST3 beta-galactoside alpha-2,3-sialyltransferase 2
chr5.49612941.49615950	-0.176816	7.77008	4.15048	0.0489225	0.999891	Distal Intergenic	5	50398027	50411998	13972	796048	ENSG00000170571	EMB	embigin
chr3.156815682.156818066	-0.10467	6.02257	4.15042	0.0489242	0.999891	Promoter (<=1kb)	3	156747343	156817013	69671	0	ENSG00000240875	LINC00886	long intergenic non-protein coding RNA 886
chr11.72090765.72092005	-0.0918852	4.92165	4.14407	0.0490883	0.999891	Promoter (2-3kb)	11	72088664	72095599	6936	2102	ENSG00000184154	LRRC51	leucine rich repeat containing 51
chr5.398097.400433	-0.0981483	4.98071	4.13973	0.0492009	0.999891	Intron (ENST00000505113.6/116412618, intron 6 of 12)	5	420920	435110	14191	-20487	ENSG00000063438	AHRR	aryl-hydrocarbon receptor repressor
chr3.105365451.105370208	-0.0595781	6.67759	4.13688	0.049275	0.999891	Promoter (<=1kb)	3	105366909	105576900	209992	0	ENSG00000170017	ALCAM	activated leukocyte cell adhesion molecule
chr17.77425764.77430582	-0.0724411	5.65467	4.13576	0.0493044	0.999891	Promoter (<=1kb)	17	77426956	77488273	61318	0	ENSG00000184640	SEPTIN9	septin 9
chr19.940334.941586	-0.124001	4.9319	4.13222	0.0493965	0.999891	Intron (ENST00000263620.8/1820, intron 3 of 8)	19	932565	964366	31802	7770	ENSG00000116017	ARID3A	AT-rich interaction domain 3A
chr17.4986258.4988533	-0.0649283	5.47007	4.13013	0.0494509	0.999891	Promoter (<=1kb)	17	4967997	4987112	19116	0	ENSG00000108509	CAMTA2	calmodulin binding transcription activator 2
chr10.86969696.86972431	-0.0928714	5.75815	4.13001	0.0494542	0.999891	Promoter (<=1kb)	10	86970741	87010126	39386	0	ENSG00000271880	AGAP11	ArfGAP with GTPase domain, ankyrin repeat and PH domain 11
chr20.29261762.29264537	-0.163243	6.17609	4.12987	0.0494579	0.999891	Distal Intergenic	20	29415264	29416911	1648	152374	NA	FRG2EP	FSHD region gene 2 family member E, pseudogene
chr21.45477838.45479835	-0.0845204	4.81387	4.12749	0.0495202	0.999891	Promoter (<=1kb)	21	45478266	45478326	61	0	ENSG00000275167	MIR6815	microRNA 6815
chr9.113522987.113525167	-0.0944365	5.11166	4.12697	0.0495337	0.999891	Promoter (<=1kb)	9	113522483	113536918	14436	505	ENSG00000138835	RGS3	regulator of G protein signaling 3
chr16.84599174.84600480	0.0768278	5.12716	4.20446	0.0495622	0.999891	Intron (ENST00000262428.5/23406, intron 2 of 3)	16	84566550	84590479	23930	-8696	ENSG00000103187	COTL1	coactosin like F-actin binding protein 1
chr11.63985487.63987193	-0.0772355	5.23513	4.12521	0.0495797	0.999891	Promoter (<=1kb)	11	63985853	63998411	12559	0	ENSG00000167770	OTUB1	OTU deubiquitinase, ubiquitin aldehyde binding 1
chr20.28804418.28817920	-0.146888	7.04522	4.12118	0.0496854	0.999891	Distal Intergenic	20	28585918	28602856	16939	-201563	ENSG00000282826	FRG1CP	FSHD region gene 1 family member C, pseudogene
chr1.244450301.244452846	0.0554819	6.80098	4.11948	0.04973	0.999891	Promoter (<=1kb)	1	244408494	244451909	43416	0	ENSG00000035687	ADSS2	adenylosuccinate synthase 2
chr14.31206668.31208890	0.0636868	6.69465	4.11814	0.0497654	0.999891	Promoter (<=1kb)	14	31100120	31207103	106984	0	ENSG00000092148	HECTD1	HECT domain E3 ubiquitin protein ligase 1
chr14.67358978.67360977	0.044862	7.09342	4.11757	0.0497803	0.999891	Promoter (<=1kb)	14	67352731	67359742	7012	0	ENSG00000100554	ATP6V1D	ATPase H+ transporting V1 subunit D
chr14.77376400.77377653	0.0803207	5.32651	4.11715	0.0497914	0.999891	Promoter (<=1kb)	14	77376689	77391268	14580	0	ENSG00000100583	SAMD15	sterile alpha motif domain containing 15
chr6.32129814.32130720	0.073489	5.12062	4.11566	0.0498306	0.999891	Promoter (<=1kb)	6	32128707	32130288	1582	0	ENSG00000204315	FKBPL	FKBP prolyl isomerase like
chr21.32392405.32393879	0.0747767	5.30444	5.40709	0.0499436	0.999891	Promoter (<=1kb)	21	32311018	32393012	81995	0	ENSG00000142207	URB1	URB1 ribosome biogenesis homolog
chr12.31728377.31730040	0.0535494	6.75385	4.1106	0.0499641	0.999891	Promoter (<=1kb)	12	31671945	31729010	57066	0	ENSG00000151743	AMN1	antagonist of mitotic exit network 1 homolog
chr2.20185268.20189194	-0.109641	5.28318	4.10646	0.0500736	0.999891	Distal Intergenic	2	20204002	20223388	19387	34194	ENSG00000115884	SDC1	syndecan 1
chr5.178625765.178627584	-0.0681457	5.9269	4.10638	0.0500758	0.999891	Promoter (<=1kb)	5	178603270	178627029	23760	0	ENSG00000113240	CLK4	CDC like kinase 4
chr14.90758035.90759210	0.0739983	5.61854	4.10446	0.0501266	0.999891	Exon (ENST00000663297.1/ENST00000663297.1, exon 1 of 2)	14	90772650	90780796	8147	21586	ENSG00000165914	TTC7B	tetratricopeptide repeat domain 7B
chr1.27299768.27301553	-0.0823791	5.03132	4.10385	0.050143	0.999891	Exon (ENST00000319394.8/23038, exon 13 of 16)	1	27305014	27306890	1877	-3461	ENSG00000142784	WDTC1	WD and tetratricopeptide repeats 1
chr6.163667363.163668678	0.0693322	5.60481	4.09352	0.0504178	0.999891	Promoter (2-3kb)	6	163671577	163760739	89163	-2899	NA	LOC107986666	uncharacterized LOC107986666
chr1.120941896.120943194	-0.107777	4.82307	4.08772	0.0505729	0.999891	Promoter (<=1kb)	1	120942600	120942763	164	0	ENSG00000277610	RNVU1-4	RNA, variant U1 small nuclear 4
chrY.10999785.11000038	-0.19716	6.57414	4.08537	0.0506358	0.999891	Distal Intergenic	24	11161845	11214951	53107	214913	NA	LOC105379273	uncharacterized LOC105379273
chr1.210653834.210656982	-0.131305	5.09609	4.08421	0.0506669	0.999891	Intron (ENST00000413764.6/55733, intron 11 of 11)	1	210439583	210676296	236714	214252	ENSG00000054392	HHAT	hedgehog acyltransferase
chr16.34575309.34576805	-0.179759	7.6354	4.08139	0.0507427	0.999891	Distal Intergenic	16	34387599	34389827	2229	-185483	NA	LOC107987235	putative uncharacterized protein MGC34800
chr2.10399806.10402068	-0.06169	5.60003	4.08041	0.0507691	0.999891	Intron (ENST00000423674.5/3241, intron 2 of 3)	2	10420021	10427000	6980	-17953	ENSG00000115756	HPCAL1	hippocalcin like 1
chr2.70085819.70088883	0.0663529	6.90536	4.07982	0.0507848	0.999891	Promoter (<=1kb)	2	70055617	70085851	30235	0	ENSG00000179818	ASPRV1	aspartic peptidase retroviral like 1
chr5.47487399.47490053	-0.155818	5.42615	4.07326	0.0509618	0.999891	Distal Intergenic	5	45641701	45696498	54798	-1790902	ENSG00000164588	HCN1	hyperpolarization activated cyclic nucleotide gated potassium channel 1
chr21.9783629.9793042	-0.157625	6.1991	4.06716	0.0511266	0.999891	Exon (ENST00000623554.3/441058, exon 4 of 6)	21	9806875	9809723	2849	16681	ENSG00000280081	LINC01667	long intergenic non-protein coding RNA 1667
chr2.64212201.64213420	0.0939589	4.82984	4.0649	0.0511881	0.999891	Intron (ENST00000438115.7/100507006, intron 3 of 7)	2	64185078	64205485	20408	-6717	ENSG00000230923	LINC00309	long intergenic non-protein coding RNA 309
chr12.123266309.123270224	-0.0977083	5.2693	4.06265	0.051249	0.999891	Promoter (<=1kb)	12	123261012	123268077	7066	0	ENSG00000111328	CDK2AP1	cyclin dependent kinase 2 associated protein 1
chr6.365389.374738	-0.135434	6.3629	4.06169	0.0512751	0.999891	Distal Intergenic	6	391752	396074	4323	-17014	ENSG00000137265	IRF4	interferon regulatory factor 4
chr9.20620089.20623816	-0.0686139	5.57154	4.06117	0.0512894	0.999891	Promoter (<=1kb)	9	20346199	20621873	275675	0	ENSG00000171843	MLLT3	MLLT3 super elongation complex subunit
chr2.113390094.113391430	0.0820866	5.72838	4.04971	0.051602	0.999891	Intron (ENST00000690999.1/101927400, intron 2 of 3)	2	113370392	113374994	4603	-15101	ENSG00000289035	LOC107985936	uncharacterized LOC107985936
chr14.105388304.105391144	-0.0736276	5.56202	4.04845	0.0516365	0.999891	Promoter (<=1kb)	14	105388622	105391749	3128	0	ENSG00000179364	PACS2	phosphofurin acidic cluster sorting protein 2
chr1.19314090.19316774	-0.102794	4.76531	4.04819	0.0516435	0.999891	Promoter (1-2kb)	1	19312729	19328987	16259	1362	ENSG00000040487	SLC66A1	solute carrier family 66 member 1
chr1.45010547.45013170	-0.0550281	5.99406	4.04688	0.0516795	0.999891	Promoter (<=1kb)	1	45010950	45015504	4555	0	ENSG00000126088	UROD	uroporphyrinogen decarboxylase
chr2.178111922.178113380	-0.0848911	4.99144	4.04664	0.0516863	0.999891	Promoter (<=1kb)	2	178112424	178129656	17233	0	ENSG00000155636	RBM45	RNA binding motif protein 45
chr5.49625363.49627504	-0.163923	6.67516	4.04566	0.0517131	0.999891	Distal Intergenic	5	50398027	50411998	13972	784494	ENSG00000170571	EMB	embigin
chr11.64267936.64272226	-0.0511227	7.52073	4.0414	0.0518302	0.999891	Promoter (<=1kb)	11	64270062	64288090	18029	0	ENSG00000173264	GPR137	G protein-coupled receptor 137
chr20.1819003.1821536	0.0804409	5.53885	4.03914	0.0518923	0.999891	Promoter (1-2kb)	20	1787874	1817765	29892	-1239	NA	LOC107984104	uncharacterized LOC107984104
chr16.70437593.70439875	0.0689688	5.63102	4.03894	0.0518978	0.999891	Promoter (<=1kb)	16	70399450	70439022	39573	0	ENSG00000157350	ST3GAL2	ST3 beta-galactoside alpha-2,3-sialyltransferase 2
chr12.35614545.35615593	-0.195825	4.62992	4.03579	0.0519846	0.999891	Distal Intergenic	12	34022496	34028302	5807	1592050	ENSG00000139133	ALG10	ALG10 alpha-1,2-glucosyltransferase
chr13.28493825.28496720	-0.0930288	5.28688	4.0352	0.0520011	0.999891	Promoter (<=1kb)	13	28385548	28495079	109532	0	ENSG00000102755	FLT1	fms related receptor tyrosine kinase 1
chr1.146938074.146939571	-0.0808497	4.82258	4.03453	0.0520194	0.999891	Promoter (<=1kb)	1	146938744	146996202	57459	0	ENSG00000268043	NBPF12	NBPF member 12
chr4.76089934.76090721	0.079855	5.33675	4.03236	0.0520796	0.999891	Intron (ENST00000510669.5/419, intron 2 of 9)	4	76082499	76112412	29914	7436	ENSG00000156219	ART3	ADP-ribosyltransferase 3 (inactive)
chr17.2122643.2124451	-0.0754112	5.59722	4.02778	0.0522063	0.999891	Intron (ENST00000263073.11/23293, intron 13 of 18)	17	2081916	2095112	13197	-27532	ENSG00000070366	SMG6	SMG6 nonsense mediated mRNA decay factor
chr3.129576521.129578985	-0.0883347	5.12198	4.02538	0.0522731	0.999891	Promoter (<=1kb)	3	129574336	129578548	4213	0	ENSG00000004399	PLXND1	plexin D1
chr11.117985724.117988912	0.0476026	6.43487	4.02301	0.052339	0.999891	Promoter (<=1kb)	11	117986370	117999798	13429	0	ENSG00000110324	IL10RA	interleukin 10 receptor subunit alpha
chr4.49320178.49326625	-0.136188	6.59712	4.01939	0.0524396	0.999891	Distal Intergenic	4	49028692	49031276	2585	291487	ENSG00000109182	CWH43	cell wall biogenesis 43 C-terminal homolog
chr5.141957517.141959338	-0.0724365	5.15727	4.01691	0.0525089	0.999891	Promoter (<=1kb)	5	141943581	141958202	14622	0	ENSG00000113555	PCDH12	protocadherin 12
chrX.2263904.2268805	-0.130902	5.19315	4.01602	0.0525336	0.999891	Promoter (<=1kb)	23	2261394	2266937	5544	0	ENSG00000169084	DHRSX	dehydrogenase/reductase X-linked
chr20.28494632.28499146	-0.20401	8.47767	4.01591	0.0525367	0.999891	Distal Intergenic	20	28585916	28602714	16799	103568	ENSG00000282826	FRG1CP	FSHD region gene 1 family member C, pseudogene
chr17.29565839.29569824	-0.0605128	6.19091	4.01514	0.0525582	0.999891	Promoter (<=1kb)	17	29566052	29568341	2290	0	ENSG00000167543	TP53I13	tumor protein p53 inducible protein 13
chr22.19121380.19123386	0.050669	6.18883	4.00953	0.0527153	0.999891	Promoter (<=1kb)	22	19036286	19122407	86122	0	ENSG00000070413	DGCR2	DiGeorge syndrome critical region gene 2
chr1.36122818.36124379	-0.0938357	5.05737	4.00916	0.0527255	0.999891	Promoter (<=1kb)	1	36095239	36125222	29984	843	ENSG00000171812	COL8A2	collagen type VIII alpha 2 chain
chr1.2676927.2681599	-0.169561	5.50962	4.00869	0.0527389	0.999891	Intron (ENST00000401095.8/100287898, intron 6 of 8)	1	2590639	2633016	42378	-43912	ENSG00000142606	MMEL1	membrane metalloendopeptidase like 1
chr15.75218201.75227106	-0.0781268	6.05382	4.00619	0.0528091	0.999891	Promoter (2-3kb)	15	75226753	75229690	2938	2584	ENSG00000260660	LOC105376731	taste receptor cell protein 1-like
chr2.208024933.208026206	-0.0743441	5.16294	4.00464	0.0528525	0.999891	Promoter (<=1kb)	2	207900041	208025498	125458	0	ENSG00000178385	PLEKHM3	pleckstrin homology domain containing M3
chr8.66784841.66786185	0.0918256	4.94223	4.00367	0.0528799	0.999891	Intron (ENST00000520044.5/100533105, intron 2 of 2)	8	66793614	66862022	68409	-7429	ENSG00000104205	SGK3	serum/glucocorticoid regulated kinase family member 3
chr1.10693735.10695340	0.122068	4.86996	4.00253	0.0529118	0.999891	Promoter (<=1kb)	1	10660737	10693912	33176	0	ENSG00000130940	CASZ1	castor zinc finger 1
chr2.9205590.9208238	-0.089523	5.16911	3.99895	0.0530129	0.999891	Promoter (<=1kb)	2	9206765	9405683	198919	0	ENSG00000151693	ASAP2	ArfGAP with SH3 domain, ankyrin repeat and PH domain 2
chr16.21505248.21511132	-0.0771702	6.04899	3.99892	0.0530136	0.999891	Promoter (<=1kb)	16	21506049	21506135	87	0	ENSG00000265462	MIR3680-1	microRNA 3680-1
chr2.97644997.97646755	0.0541576	6.16356	3.99697	0.0530686	0.999891	Promoter (<=1kb)	2	97646062	97648383	2322	0	ENSG00000135940	COX5B	cytochrome c oxidase subunit 5B
chr2.231713335.231718051	-0.0683087	5.85119	3.99598	0.0530967	0.999891	Promoter (<=1kb)	2	231713314	231713398	85	22	ENSG00000284378	MIR1244-1	microRNA 1244-1
chr14.89415715.89418366	0.0593517	6.14705	3.99462	0.0531352	0.999891	Promoter (<=1kb)	14	89156177	89417233	261057	0	ENSG00000053254	FOXN3	forkhead box N3
chr2.84458500.84460167	0.0848043	5.09934	3.98364	0.0534467	0.999891	Promoter (<=1kb)	2	84441060	84459236	18177	0	ENSG00000163541	SUCLG1	succinate-CoA ligase GDP/ADP-forming subunit alpha
chr16.29925616.29927052	-0.0719259	5.30654	3.97811	0.0536044	0.999891	Promoter (<=1kb)	16	29906342	29925835	19494	0	ENSG00000174943	KCTD13	potassium channel tetramerization domain containing 13
chr5.135008964.135014687	-0.133217	5.1517	3.97545	0.0536802	0.999891	3' UTR	5	135029287	135032010	2724	17323	ENSG00000069011	PITX1	paired like homeodomain 1
chr1.153783016.153784258	0.0623088	5.94164	3.9741	0.053719	0.999891	Distal Intergenic	1	153779201	153780124	924	3816	ENSG00000143554	SLC27A3	solute carrier family 27 member 3
chr2.69177006.69178927	0.0785096	5.23304	3.97317	0.0537455	0.999891	Intron (ENST00000303714.9/84168, intron 14 of 17)	2	69103682	69103755	74	73325	ENSG00000266649	MIR3126	microRNA 3126
chr17.26594390.26595432	-0.158599	6.17361	3.97229	0.0537708	0.999891	Distal Intergenic	17	27293910	27293996	87	698564	ENSG00000263583	MIR4522	microRNA 4522
chr17.1227958.1230407	-0.0684314	5.42964	3.97092	0.05381	0.999891	Promoter (<=1kb)	17	1083522	1229004	145483	0	ENSG00000159842	ABR	ABR activator of RhoGEF and GTPase
chr4.54656712.54660332	-0.0948721	4.95282	3.96649	0.0539371	0.999891	Promoter (<=1kb)	4	54657267	54740695	83429	0	ENSG00000157404	KIT	KIT proto-oncogene, receptor tyrosine kinase
chr4.49131562.49159333	-0.196317	11.5572	3.96138	0.0540843	0.999891	Distal Intergenic	4	49028692	49031276	2585	102871	ENSG00000109182	CWH43	cell wall biogenesis 43 C-terminal homolog
chr1.826614.828131	-0.0554408	6.1388	3.96135	0.0540852	0.999891	Promoter (<=1kb)	1	826832	854396	27565	0	ENSG00000228794	LINC01128	long intergenic non-protein coding RNA 1128
chr6.24665994.24667859	0.0520833	6.02957	3.95942	0.054141	0.999891	Promoter (<=1kb)	6	24649979	24666591	16613	0	ENSG00000111802	TDP2	tyrosyl-DNA phosphodiesterase 2
chr1.169794317.169795472	0.0819307	4.91941	3.95658	0.054223	0.999891	Promoter (<=1kb)	1	169792529	169794689	2161	0	ENSG00000171806	METTL18	methyltransferase like 18
chr20.37693316.37694838	0.0710582	5.43003	3.95567	0.0542493	0.999891	Promoter (<=1kb)	20	37693955	37872128	178174	0	ENSG00000132792	CTNNBL1	catenin beta like 1
chr1.143210193.143224231	-0.208138	11.5962	3.95462	0.0542798	0.999891	Distal Intergenic	1	143419625	143420207	583	195976	ENSG00000232527	LOC107985200	uncharacterized LOC107985200
chr1.246723805.246725166	0.0796086	4.84443	3.94751	0.054486	0.999891	Promoter (<=1kb)	1	246724409	246768137	43729	0	ENSG00000143653	SCCPDH	saccharopine dehydrogenase (putative)
chr16.34728965.34732079	-0.211276	5.66138	3.94625	0.0545228	0.999891	Distal Intergenic	16	34978744	34979844	1101	247765	ENSG00000260854	LINC02184	long intergenic non-protein coding RNA 2184
chr7.99378782.99382140	0.0539477	6.59801	3.94457	0.0545717	0.999891	Intron (ENST00000638617.1/10095, intron 8 of 16)	7	99385700	99388956	3257	-3560	ENSG00000130429	ARPC1B	actin related protein 2/3 complex subunit 1B
chr17.30824033.30825264	0.082898	5.56662	3.94005	0.0547033	0.999891	Promoter (<=1kb)	17	30783936	30824671	40736	0	ENSG00000176390	CRLF3	cytokine receptor like factor 3
chr5.141510687.141515094	-0.0871797	5.41175	3.93906	0.0547325	0.999891	Promoter (2-3kb)	5	141508070	141511527	3458	2618	ENSG00000242419	PCDHGC4	protocadherin gamma subfamily C, 4
chr16.30334259.30336226	0.0542179	6.25709	3.93061	0.0549799	0.999891	Promoter (<=1kb)	16	30267553	30335054	67502	0	ENSG00000183604	SMG1P5	SMG1 pseudogene 5
chr20.63287677.63293801	-0.0935039	5.55996	3.92633	0.0551058	0.999891	Promoter (<=1kb)	20	63293186	63334806	41621	0	ENSG00000101203	COL20A1	collagen type XX alpha 1 chain
chr21.28991962.28993602	-0.0527154	6.15103	3.92408	0.055172	0.999891	Promoter (<=1kb)	21	28928144	28992877	64734	0	ENSG00000198862	LTN1	listerin E3 ubiquitin protein ligase 1
chr8.67342335.67344797	0.0632057	5.88889	3.90817	0.0556434	0.999891	Promoter (<=1kb)	8	67299314	67343677	44364	0	ENSG00000066777	ARFGEF1	ADP ribosylation factor guanine nucleotide exchange factor 1
chr17.44141349.44142764	-0.0808153	5.05361	3.90717	0.0556731	0.999891	Promoter (<=1kb)	17	44141906	44162476	20571	0	ENSG00000125319	HROB	homologous recombination factor with OB-fold
chrX.40539085.40540640	-0.0932519	4.82198	3.89816	0.0559422	0.999891	Distal Intergenic	23	40579372	40597661	18290	-38732	ENSG00000182220	ATP6AP2	ATPase H+ transporting accessory protein 2
chr17.59786146.59787249	0.07124	5.46124	3.89795	0.0559483	0.999891	Intron (ENST00000262291.9/81671, intron 7 of 11)	17	59773754	59840024	66271	12393	ENSG00000062716	VMP1	vacuole membrane protein 1
chr2.96499743.96504646	-0.125658	4.93982	3.88794	0.0562491	0.999891	Promoter (<=1kb)	2	96497646	96505345	7700	699	ENSG00000163121	NEURL3	neuralized E3 ubiquitin protein ligase 3
chr1.16724773.16729026	-0.150451	5.21285	3.88651	0.056292	0.999891	Distal Intergenic	1	16692280	16720157	27878	-4617	NA	ESPNP	espin pseudogene
chr1.16642031.16650303	-0.0906523	7.04847	3.88547	0.0563234	0.999891	Promoter (<=1kb)	1	16625375	16644672	19298	0	ENSG00000215908	CROCCP2	CROCC pseudogene 2
chrX.154340954.154351580	-0.057582	7.32883	3.88251	0.0564128	0.999891	Promoter (<=1kb)	23	154348922	154350355	1434	0	ENSG00000196924	FLNA	filamin A
chr3.197736024.197737760	0.0575311	6.03287	3.88138	0.0564471	0.999891	Promoter (<=1kb)	3	197668867	197736904	68038	0	ENSG00000145016	RUBCN	rubicon autophagy regulator
chr19.7491570.7493202	-0.0621463	5.67045	3.87992	0.0564913	0.999891	Promoter (<=1kb)	19	7492976	7504213	11238	0	ENSG00000198723	TEX45	testis expressed 45
chr3.41198585.41201204	0.0575719	6.14899	3.87752	0.0565637	0.999891	Promoter (<=1kb)	3	41198645	41239945	41301	0	ENSG00000168036	CTNNB1	catenin beta 1
chr3.53193550.53197675	-0.0808912	5.54437	3.87581	0.0566155	0.999891	Exon (ENST00000667372.1/ENST00000667372.1, exon 1 of 2)	3	53181260	53192577	11318	12291	ENSG00000163932	PRKCD	protein kinase C delta
chr19.35357688.35359274	-0.10207	4.78155	3.87488	0.0566438	0.999891	Promoter (<=1kb)	19	35358460	35360489	2030	0	ENSG00000185897	FFAR3	free fatty acid receptor 3
chr16.81454977.81458690	-0.101283	4.95782	3.87243	0.0567184	0.999891	Intron (ENST00000537098.8/80790, intron 1 of 20)	16	81444808	81711762	266955	10170	ENSG00000153815	CMIP	c-Maf inducing protein
chr15.20343614.20359448	-0.126052	7.72304	3.87	0.0567921	0.999891	Exon (ENST00000556397.1/ENST00000556397.1, exon 1 of 2)	15	20283496	20291558	8063	60119	ENSG00000259156	CHEK2P2	CHEK2 pseudogene 2
chr5.271033.272660	0.0627428	6.19421	3.86707	0.0568815	0.999891	Promoter (<=1kb)	5	269305	271516	2212	0	NA	PDCD6-DT	PDCD6 divergent transcript
chr17.17835749.17838968	0.0562671	6.33364	3.86694	0.0568853	0.999891	Promoter (<=1kb)	17	17811334	17836986	25653	0	ENSG00000072310	SREBF1	sterol regulatory element binding transcription factor 1
chr15.34366191.34368235	0.0724727	6.15755	3.86445	0.0569616	0.999891	Promoter (<=1kb)	15	34365099	34366981	1883	0	ENSG00000176454	LPCAT4	lysophosphatidylcholine acyltransferase 4
chr3.140842991.140843970	0.0978188	4.94175	3.86041	0.0570849	0.999891	Distal Intergenic	3	140941830	140979933	38104	-97860	ENSG00000114120	SLC25A36	solute carrier family 25 member 36
chr3.39406143.39407261	-0.0542041	5.89707	3.86021	0.0570912	0.999891	Promoter (<=1kb)	3	39406716	39408986	2271	0	ENSG00000168028	RPSA	ribosomal protein SA
chr15.25192184.25199506	-0.14747	5.31823	3.85544	0.0572375	0.999891	Promoter (<=1kb)	15	25193313	25420336	227024	0	NA	SNHG14	small nucleolar RNA host gene 14
chr5.139847886.139850951	-0.101579	4.86664	3.85042	0.0573918	0.999891	3' UTR	5	139869399	139871803	2405	20852	ENSG00000158458	NRG2	neuregulin 2
chr2.235042821.235045640	-0.0759141	5.70244	3.83896	0.0577457	0.999891	Exon (ENST00000392011.7/23677, exon 4 of 6)	2	234994840	235040942	46103	47982	ENSG00000130147	SH3BP4	SH3 domain binding protein 4
chr1.27364856.27367602	-0.0763963	5.50916	3.83095	0.057995	0.999891	Promoter (<=1kb)	1	27355186	27366858	11673	0	ENSG00000142733	MAP3K6	mitogen-activated protein kinase kinase kinase 6
chr1.229507760.229509273	-0.0695629	5.54205	3.82802	0.0580862	0.999891	Promoter (<=1kb)	1	229499167	229508326	9160	0	ENSG00000069248	NUP133	nucleoporin 133
chr20.3470003.3471985	0.0676898	5.57342	3.82653	0.0581326	0.999891	Promoter (<=1kb)	20	3471018	3651118	180101	0	ENSG00000088812	ATRN	attractin
chr15.92807693.92810329	0.0495335	7.02575	3.82559	0.0581622	0.999891	Promoter (<=1kb)	15	92619302	92809798	190497	0	ENSG00000185442	FAM174B	family with sequence similarity 174 member B
chr9.19161299.19162521	0.0738165	5.21999	3.82378	0.0582187	0.999891	Distal Intergenic	9	19121100	19149278	28179	-12022	ENSG00000147872	PLIN2	perilipin 2
chr3.53071857.53073861	-0.0805358	5.1215	3.82073	0.0583142	0.999891	Intron (ENST00000607495.5/91869, intron 3 of 5)	3	52969233	53046750	77518	-25108	ENSG00000163935	SFMBT1	Scm like with four mbt domains 1
chr1.11805091.11807101	-0.0466919	6.36025	3.81567	0.058473	0.999891	Promoter (<=1kb)	1	11803028	11805294	2267	0	ENSG00000177000	MTHFR	methylenetetrahydrofolate reductase
chrX.1380673.1390355	-0.0820123	6.30049	3.81377	0.0585329	0.999891	Promoter (1-2kb)	23	1387345	1392088	4744	1733	ENSG00000169100	SLC25A6	solute carrier family 25 member 6
chr17.21403625.21407505	-0.136653	5.02705	3.81276	0.0585646	0.999891	Promoter (<=1kb)	17	21405136	21417170	12035	0	ENSG00000184185	KCNJ12	potassium inwardly rectifying channel subfamily J member 12
chr22.23218445.23221156	-0.0823892	5.15224	3.81075	0.058628	0.999891	Intron (ENST00000479188.5/613, intron 1 of 4)	22	23198332	23253833	55502	20114	ENSG00000186716	BCR	BCR activator of RhoGEF and GTPase
chr20.32356696.32359969	0.0534391	6.28164	3.81012	0.058648	0.999891	Promoter (<=1kb)	20	32358330	32439260	80931	0	ENSG00000171456	ASXL1	ASXL transcriptional regulator 1
chr8.142783918.142789266	-0.133504	5.12708	3.80817	0.0587094	0.999891	Promoter (<=1kb)	8	142785295	142785932	638	0	ENSG00000167656	LY6D	lymphocyte antigen 6 family member D
chr16.55508018.55510658	-0.0878783	5.19622	3.80467	0.0588202	0.999891	Promoter (<=1kb)	16	55509072	55526058	16987	0	ENSG00000087253	LPCAT2	lysophosphatidylcholine acyltransferase 2
chr17.22977052.22978062	-0.156872	6.006	3.8025	0.0588887	0.999891	Distal Intergenic	17	22406019	22413744	7726	571034	ENSG00000276399	FLJ36000	uncharacterized FLJ36000
chr11.2419217.2421902	-0.0961924	4.7995	3.79971	0.0589772	0.999891	Promoter (1-2kb)	11	2404515	2423012	18498	1110	ENSG00000070985	TRPM5	transient receptor potential cation channel subfamily M member 5
chr8.22127869.22133599	-0.118319	5.06807	3.79905	0.0589982	0.999891	Promoter (<=1kb)	8	22127486	22128116	631	0	ENSG00000168453	HR	HR lysine demethylase and nuclear receptor corepressor
chr19.25293932.25295939	-0.151827	5.19373	3.79455	0.0591415	0.999891	Distal Intergenic	19	24162370	24163425	1056	-1130508	ENSG00000268442	HAVCR1P1	hepatitis A virus cellular receptor 1 pseudogene 1
chr4.40629236.40631536	-0.0729038	5.45082	3.79084	0.0592596	0.999891	Promoter (<=1kb)	4	40542523	40629529	87007	0	ENSG00000163694	RBM47	RNA binding motif protein 47
chr7.5298332.5305998	-0.109799	5.72485	3.78996	0.0592876	0.999891	Promoter (<=1kb)	7	5299329	5303680	4352	0	ENSG00000164638	SLC29A4	solute carrier family 29 member 4
chr11.67300186.67305349	0.0649997	6.06431	3.78846	0.0593356	0.999891	Promoter (<=1kb)	11	67300776	67302484	1709	0	ENSG00000172932	ANKRD13D	ankyrin repeat domain 13D
chr1.13748573.13750193	0.0702964	6.30294	3.78526	0.059438	0.999891	Promoter (<=1kb)	1	13749403	13788079	38677	0	ENSG00000116731	PRDM2	PR/SET domain 2
chr1.242059199.242064584	-0.124312	5.11432	3.77448	0.0597841	0.999891	Exon (ENST00000436895.1/ENST00000436895.1, exon 4 of 4)	1	241995490	241999098	3609	-60102	ENSG00000197769	MAP1LC3C	microtubule associated protein 1 light chain 3 gamma
chr2.37924638.37925931	-0.0646803	5.40688	3.77439	0.059787	0.999891	Promoter (<=1kb)	2	37925287	38017744	92458	0	ENSG00000115841	RMDN2	regulator of microtubule dynamics 2
chr4.77861899.77863599	-0.0803669	5.62495	3.77417	0.0597941	0.999891	Promoter (<=1kb)	4	77862830	77883498	20669	0	ENSG00000169288	MRPL1	mitochondrial ribosomal protein L1
chr7.151082822.151084034	0.0831219	4.71649	3.77075	0.0599044	0.999891	Promoter (<=1kb)	7	151081086	151082908	1823	0	ENSG00000164897	TMUB1	transmembrane and ubiquitin like domain containing 1
chr12.95072543.95074077	0.095278	5.0187	3.76846	0.0599787	0.999891	Promoter (<=1kb)	12	95067337	95073017	5681	0	ENSG00000120798	NR2C1	nuclear receptor subfamily 2 group C member 1
chr1.114113028.114114987	-0.0850431	5.03289	3.76771	0.0600029	0.999891	Intron (ENST00000610121.5/148281, intron 3 of 6)	1	114089292	114152440	63149	37453	ENSG00000134207	SYT6	synaptotagmin 6
chr15.75273919.75277216	-0.130344	5.08592	3.76662	0.0600383	0.999891	Distal Intergenic	15	75282835	75295530	12696	-5619	ENSG00000140478	GOLGA6D	golgin A6 family member D
chr19.41175644.41176748	-0.0886732	4.76605	3.76361	0.0601358	0.999891	Distal Intergenic	19	41193210	41205975	12766	-16462	ENSG00000167600	CYP2S1	cytochrome P450 family 2 subfamily S member 1
chr17.73290343.73292441	-0.0813502	4.86175	3.7617	0.0601976	0.999891	Intron (ENST00000335793.4/23580, intron 1 of 1)	17	73286518	73310198	23681	17757	ENSG00000179604	CDC42EP4	CDC42 effector protein 4
chr17.75269885.75272486	0.0575254	6.38589	3.75944	0.0602712	0.999891	Promoter (<=1kb)	17	75267938	75270177	2240	0	ENSG00000125457	MIF4GD	MIF4G domain containing
chr6.87731530.87733003	0.083612	5.74402	3.75137	0.0605342	0.999891	Distal Intergenic	6	87674860	87702233	27374	-29298	ENSG00000135334	AKIRIN2	akirin 2
chr2.27489162.27490362	-0.0746501	5.70969	3.75081	0.0605525	0.999891	Promoter (<=1kb)	2	27470813	27489678	18866	0	ENSG00000138002	IFT172	intraflagellar transport 172
chr14.19165784.19170301	-0.146209	5.44815	3.74268	0.0608189	0.999891	Intron (ENST00000610763.1/ENST00000610763.1, intron 1 of 1)	14	19062406	19093914	31509	103379	ENSG00000225210	DUXAP9	double homeobox A pseudogene 9
chr12.49129843.49132348	0.0490514	6.90878	3.74008	0.0609042	0.999891	Promoter (<=1kb)	12	49129268	49130113	846	0	ENSG00000123416	TUBA1B	tubulin alpha 1b
chr21.33478821.33480641	0.0461974	6.87574	3.73716	0.0610005	0.999891	Promoter (<=1kb)	21	33465378	33479289	13912	0	ENSG00000142188	TMEM50B	transmembrane protein 50B
chr1.16716417.16721751	-0.166542	5.26425	3.73713	0.0610012	0.999891	Promoter (<=1kb)	1	16692280	16720157	27878	0	NA	ESPNP	espin pseudogene
chr1.54404996.54407886	0.0585356	5.82787	3.73603	0.0610378	0.999891	Promoter (<=1kb)	1	54225433	54405504	180072	0	ENSG00000157216	SSBP3	single stranded DNA binding protein 3
chr1.110619065.110620824	-0.063665	5.23559	3.73595	0.0610403	0.999891	Promoter (<=1kb)	1	110615408	110621257	5850	433	ENSG00000177301	KCNA2	potassium voltage-gated channel subfamily A member 2
chr3.43690193.43692870	0.0601802	5.97975	3.7247	0.0614126	0.999891	Promoter (<=1kb)	3	43600384	43690813	90430	0	ENSG00000160746	ANO10	anoctamin 10
chr20.26538690.26542523	-0.163766	5.57791	3.72394	0.0614377	0.999891	Distal Intergenic	20	26187021	26251536	64516	-287155	ENSG00000227195	MIR663AHG	MIR663A host gene
chr6.85678072.85679478	0.0476991	6.5806	3.72268	0.0614796	0.999891	Promoter (<=1kb)	6	85677084	85678205	1122	0	ENSG00000203875	SNHG5	small nucleolar RNA host gene 5
chr7.98131545.98132645	0.0711743	5.71649	3.72267	0.0614799	0.999891	Intron (ENST00000297293.6/22853, intron 1 of 13)	7	98126565	98151455	24891	4981	ENSG00000164715	LMTK2	lemur tyrosine kinase 2
chr17.45408775.45411999	-0.0857649	5.3559	3.72255	0.0614838	0.999891	Promoter (<=1kb)	17	45393939	45410354	16416	0	ENSG00000159314	ARHGAP27	Rho GTPase activating protein 27
chr1.31787746.31789994	0.0556342	6.47447	3.72236	0.0614902	0.999891	Exon (ENST00000527035.1/ENST00000527035.1, exon 1 of 2)	1	31790428	31798615	8188	8621	ENSG00000134668	SPOCD1	SPOC domain containing 1
chr22.19869925.19875785	-0.110711	5.25603	3.72184	0.0615075	0.999891	3' UTR	22	19875692	19881154	5463	5369	ENSG00000184470	TXNRD2	thioredoxin reductase 2
chr12.68807315.68809261	0.0610578	6.1757	3.71588	0.0617063	0.999891	Promoter (<=1kb)	12	68808177	68845544	37368	0	ENSG00000135679	MDM2	MDM2 proto-oncogene
chr11.133934088.133939230	-0.12445	5.03231	3.71114	0.0618647	0.999891	Promoter (<=1kb)	11	133922576	133938100	15525	0	ENSG00000080854	IGSF9B	immunoglobulin superfamily member 9B
chr7.7062666.7068486	-0.144672	5.06628	3.7111	0.0618659	0.999891	Promoter (<=1kb)	7	7066964	7067045	82	0	ENSG00000266287	MIR3683	microRNA 3683
chr22.36860370.36861636	-0.0741158	5.12438	3.71002	0.0619021	0.999891	Promoter (<=1kb)	22	36860988	36875832	14845	0	ENSG00000100365	NCF4	neutrophil cytosolic factor 4
chr3.179652071.179654508	-0.0708615	5.09805	3.70921	0.0619292	0.999891	Promoter (<=1kb)	3	179653032	179789373	136342	0	ENSG00000058056	USP13	ubiquitin specific peptidase 13
chr7.101717057.101719055	0.0440156	6.4358	3.70553	0.0620527	0.999891	Distal Intergenic	7	101613330	101629296	15967	-87762	ENSG00000106436	MYL10	myosin light chain 10
chr16.8867032.8869896	-0.0662407	5.66796	3.70518	0.0620644	0.999891	Promoter (<=1kb)	16	8852943	8867428	14486	0	ENSG00000153048	CARHSP1	calcium regulated heat stable protein 1
chr21.9813015.9818335	-0.152571	5.56874	3.70206	0.0621694	0.999891	Promoter (<=1kb)	21	9806094	9814009	7916	0	ENSG00000280081	LINC01667	long intergenic non-protein coding RNA 1667
chr1.26545188.26546800	-0.0662001	5.4042	3.70127	0.062196	0.999891	Promoter (<=1kb)	1	26545842	26575030	29189	0	ENSG00000117676	RPS6KA1	ribosomal protein S6 kinase A1
chr20.50112305.50113701	0.0669618	5.3043	3.6993	0.0622624	0.999891	Promoter (<=1kb)	20	50095790	50113125	17336	0	ENSG00000244687	UBE2V1	ubiquitin conjugating enzyme E2 V1
chr14.67852519.67854232	0.0694354	5.86022	3.69598	0.0623742	0.999891	Intron (ENST00000479335.5/5890, intron 4 of 11)	14	67857892	67887212	29321	-3660	ENSG00000182185	RAD51B	RAD51 paralog B
chr3.37175180.37177453	0.0431061	6.10157	3.69071	0.0625527	0.999891	Promoter (<=1kb)	3	37053721	37175189	121469	0	ENSG00000093167	LRRFIP2	LRR binding FLII interacting protein 2
chr20.57449521.57452663	-0.0687582	5.61732	3.6878	0.0626512	0.999891	Intron (ENST00000652193.1/ENST00000652193.1, intron 2 of 2)	20	57383719	57393062	9344	-56460	NA	RBM38-AS1	RBM38 antisense RNA 1
chr11.67269331.67273973	-0.0995382	5.56697	3.68502	0.0627457	0.999891	Promoter (<=1kb)	11	67270938	67279519	8582	0	ENSG00000173020	GRK2	G protein-coupled receptor kinase 2
chr20.32062313.32064317	-0.0805414	5.42179	3.68352	0.0627967	0.999891	Intron (ENST00000375862.7/3055, intron 1 of 12)	20	32052288	32072589	20302	10026	ENSG00000101336	HCK	HCK proto-oncogene, Src family tyrosine kinase
chr11.841968.845509	-0.0560144	6.44802	3.68018	0.0629105	0.999891	Promoter (<=1kb)	11	837356	842529	5174	0	ENSG00000177700	POLR2L	RNA polymerase II, I and III subunit L
chr8.133302681.133303958	0.0840326	4.78832	3.67716	0.0630135	0.999891	Promoter (<=1kb)	8	133256785	133302022	45238	-660	ENSG00000104419	NDRG1	N-myc downstream regulated 1
chr22.41543823.41545224	0.0502474	6.15757	3.67629	0.0630435	0.999891	Promoter (<=1kb)	22	41532625	41544386	11762	0	ENSG00000100413	POLR3H	RNA polymerase III subunit H
chr15.80999683.81002495	0.0507438	6.33123	3.67624	0.0630452	0.999891	Promoter (<=1kb)	15	81000923	81005788	4866	0	ENSG00000140406	TLNRD1	talin rod domain containing 1
chr4.183987593.183990396	0.0766377	5.38366	3.67531	0.0630767	0.999891	Promoter (<=1kb)	4	183987669	183996680	9012	0	ENSG00000173320	STOX2	storkhead box 2
chr10.92590774.92593539	0.056129	6.14536	3.67001	0.0632584	0.999891	Promoter (<=1kb)	10	92591733	92655393	63661	0	ENSG00000138160	KIF11	kinesin family member 11
chr16.71722876.71724407	-0.077531	4.88788	3.66915	0.0632881	0.999891	Promoter (<=1kb)	16	71676588	71723812	47225	0	ENSG00000040199	PHLPP2	PH domain and leucine rich repeat protein phosphatase 2
chr9.706570.709462	-0.0978294	4.92513	3.66648	0.0633797	0.999891	Promoter (<=1kb)	9	706684	734090	27407	0	ENSG00000107104	KANK1	KN motif and ankyrin repeat domains 1
chr16.38265898.38269110	-0.162501	6.08529	3.66542	0.063416	0.999891	Distal Intergenic	16	35748357	35755796	7440	2517542	ENSG00000261122	LINC02167	long intergenic non-protein coding RNA 2167
chr15.76195015.76200852	-0.126699	5.23757	3.66391	0.0634681	0.999891	Intron (ENST00000484722.5/123591, intron 9 of 10)	15	76191469	76204962	13494	3547	ENSG00000169758	TMEM266	transmembrane protein 266
chr11.67482362.67483577	-0.0577257	5.92043	3.66074	0.0635773	0.999891	Promoter (<=1kb)	11	67483026	67491103	8078	0	ENSG00000110711	AIP	aryl hydrocarbon receptor interacting protein
chr5.1494541.1496340	-0.0748709	5.31461	3.65305	0.0638433	0.999891	Promoter (<=1kb)	5	1479476	1494778	15303	0	ENSG00000153395	LPCAT1	lysophosphatidylcholine acyltransferase 1
chr8.38956984.38958331	0.0901517	4.95064	3.65198	0.0638804	0.999891	Exon (ENST00000616927.4/59339, exon 9 of 11)	8	38952266	38960913	8648	4719	ENSG00000169499	PLEKHA2	pleckstrin homology domain containing A2
chr20.29078841.29081822	-0.128862	5.00866	3.65082	0.0639208	0.999891	Promoter (<=1kb)	20	29080390	29102761	22372	0	NA	FRG1DP	FSHD region gene 1 family member D, pseudogene
chr14.91243169.91244914	-0.0956988	5.24447	3.64791	0.0640219	0.999891	Promoter (<=1kb)	14	91232533	91244508	11976	0	ENSG00000119714	GPR68	G protein-coupled receptor 68
chr11.65476401.65478275	0.0588491	5.90678	3.64657	0.0640683	0.999891	Distal Intergenic	11	65487242	65487806	565	9531	NA	LINC02736	long intergenic non-protein coding RNA 2736
chr11.121418504.121419441	0.0900631	5.2304	3.64152	0.0642443	0.999891	Exon (ENST00000689966.1/ENST00000689966.1, exon 1 of 1)	11	121452314	121633763	181450	-32873	ENSG00000137642	SORL1	sortilin related receptor 1
chr21.10794261.10800493	-0.154496	5.61605	3.63917	0.0643265	0.999891	Distal Intergenic	21	10521583	10605716	84134	272679	ENSG00000274391	TPTE	transmembrane phosphatase with tensin homology
chr22.42297515.42301522	-0.0909203	4.91396	3.63762	0.0643807	0.999891	Intron (ENST00000675876.1/6942, intron 1 of 1)	22	42160013	42283997	123985	-13519	ENSG00000100207	TCF20	transcription factor 20
chr1.2682049.2688544	-0.152859	6.41776	3.6334	0.0645284	0.999891	Intron (ENST00000401095.8/100287898, intron 6 of 8)	1	2590639	2633016	42378	-49034	ENSG00000142606	MMEL1	membrane metalloendopeptidase like 1
chr20.62390890.62397161	-0.113104	5.38453	3.63326	0.0645335	0.999891	Promoter (<=1kb)	20	62391014	62396331	5318	0	ENSG00000149679	CABLES2	Cdk5 and Abl enzyme substrate 2
chrX.53440181.53442717	-0.0770995	5.27342	3.63141	0.0645984	0.999891	Distal Intergenic	23	53431276	53434370	3095	-5812	ENSG00000072506	HSD17B10	hydroxysteroid 17-beta dehydrogenase 10
chr14.90087181.90088106	0.0820035	5.61129	3.62882	0.0646894	0.999891	Intron (ENST00000282146.5/56659, intron 1 of 1)	14	90061994	90185853	123860	25188	ENSG00000152315	KCNK13	potassium two pore domain channel subfamily K member 13
chr1.153943881.153947509	0.0510187	7.59294	3.62818	0.0647119	0.999891	Promoter (<=1kb)	1	153941929	153944090	2162	0	ENSG00000198837	DENND4B	DENN domain containing 4B
chr11.78416184.78420055	0.0490698	6.90313	3.62571	0.0647989	0.999891	Promoter (<=1kb)	11	78280460	78417771	137312	0	ENSG00000033327	GAB2	GRB2 associated binding protein 2
chr20.46004231.46005843	-0.0752876	5.21389	3.62462	0.0648373	0.999891	Distal Intergenic	20	46008908	46016561	7654	-3065	ENSG00000100985	MMP9	matrix metallopeptidase 9
chr7.127584833.127586190	0.085263	5.42215	3.6214	0.0649512	0.999891	Promoter (<=1kb)	7	127580628	127585596	4969	0	ENSG00000179562	GCC1	GRIP and coiled-coil domain containing 1
chr3.87088455.87090118	-0.0954651	4.86744	3.61053	0.0653362	0.999891	Promoter (<=1kb)	3	87089129	87140346	51218	0	ENSG00000281392	LINC00506	long intergenic non-protein coding RNA 506
chr2.96131548.96136965	-0.130746	5.11813	3.61046	0.0653389	0.999891	Promoter (<=1kb)	2	96133684	96137777	4094	812	ENSG00000188886	ASTL	astacin like metalloendopeptidase
chr14.100239747.100240887	0.0768266	5.71156	3.60992	0.0653582	0.999891	Promoter (<=1kb)	14	100239754	100276578	36825	0	ENSG00000100811	YY1	YY1 transcription factor
chr9.39791192.39793875	-0.0786629	5.0399	3.60843	0.0654112	0.999891	Intron (ENST00000692061.1/389741, intron 2 of 2)	9	39776516	39809692	33177	15817	ENSG00000278175	GLIDR	glioblastoma down-regulated RNA
chr1.32393931.32395346	-0.0605029	6.43979	3.60535	0.065521	0.999891	Promoter (<=1kb)	1	32376630	32394425	17796	0	ENSG00000160058	BSDC1	BSD domain containing 1
chr16.34096165.34099882	-0.151086	5.74236	3.6015	0.0656583	0.999891	Distal Intergenic	16	34158585	34160036	1452	60154	ENSG00000256642	LINC00273	long intergenic non-protein coding RNA 273
chr10.124645920.124649765	-0.0572273	6.14599	3.60141	0.0656615	0.999891	Intron (ENST00000494792.1/9679, intron 9 of 9)	10	124612833	124613384	552	33088	ENSG00000107902	LHPP	phospholysine phosphohistidine inorganic pyrophosphate phosphatase
chr20.1839047.1840645	0.0643063	6.26349	3.60019	0.0657051	0.999891	Distal Intergenic	20	1787874	1817765	29892	-21283	NA	LOC107984104	uncharacterized LOC107984104
chr17.21673247.21679204	-0.144246	5.4705	3.59852	0.0657651	0.999891	Exon (ENST00000598588.2/ENST00000598588.2, exon 1 of 1)	17	21692523	21704612	12090	-13319	ENSG00000260458	KCNJ18	potassium inwardly rectifying channel subfamily J member 18
chr1.42462772.42463807	-0.0708786	5.02832	3.59772	0.0657938	0.999891	Promoter (<=1kb)	1	42463221	42484158	20938	0	ENSG00000186409	CCDC30	coiled-coil domain containing 30
chr3.197749235.197751620	0.0612139	5.86518	3.87153	0.0658381	0.999891	Promoter (<=1kb)	3	197748109	197749347	1239	0	ENSG00000145016	RUBCN	rubicon autophagy regulator
chr8.142088731.142095097	-0.130686	5.27059	3.59448	0.06591	0.999891	Exon (ENST00000562989.1/ENST00000562989.1, exon 1 of 1)	8	142176339	142176418	80	-81242	ENSG00000265247	MIR4472-1	microRNA 4472-1
chr5.180291188.180294716	0.0465096	6.30692	3.59247	0.0659822	0.999891	Promoter (<=1kb)	5	180246028	180291967	45940	0	ENSG00000050748	MAPK9	mitogen-activated protein kinase 9
chr7.112509541.112511064	-0.0963128	5.01793	3.59106	0.0660328	0.999891	Distal Intergenic	7	112486841	112490081	3241	22701	ENSG00000181016	LSMEM1	leucine rich single-pass membrane protein 1
chr3.14401912.14404190	-0.0657312	5.94852	3.59066	0.0660475	0.999891	Promoter (<=1kb)	3	14402576	14411323	8748	0	ENSG00000131389	SLC6A6	solute carrier family 6 member 6
chr8.89757084.89758731	0.0646598	6.0619	3.58883	0.0661134	0.999891	Promoter (<=1kb)	8	89545424	89757383	211960	0	ENSG00000251136	RIPK2-DT	RIPK2 divergent transcript
chr14.73057783.73059644	-0.0475173	6.40573	3.58697	0.0661803	0.999891	Promoter (<=1kb)	14	73058532	73120391	61860	0	ENSG00000119707	RBM25	RNA binding motif protein 25
chr19.35544911.35546407	-0.0799146	4.77522	3.58304	0.0663223	0.999891	Promoter (<=1kb)	19	35540738	35545507	4770	0	ENSG00000236144	TMEM147-AS1	TMEM147 antisense RNA 1
chr1.26864003.26866177	0.0591328	6.0141	3.57886	0.0664735	0.999891	Promoter (<=1kb)	1	26863149	26864456	1308	855	ENSG00000175793	SFN	stratifin
chr6.41281554.41287385	0.0547922	6.90758	3.57788	0.066509	0.999891	Promoter (<=1kb)	6	41267926	41286665	18740	0	ENSG00000124731	TREM1	triggering receptor expressed on myeloid cells 1
chr5.134436051.134439652	-0.0668025	5.57709	3.57693	0.0665437	0.999891	Promoter (2-3kb)	5	134429053	134433159	4107	-2893	ENSG00000250564	LINC02999	long intergenic non-protein coding RNA 2999
chr5.140107128.140108380	0.0629129	5.697	3.57632	0.0665659	0.999891	Promoter (<=1kb)	5	140105355	140107196	1842	0	NA	MALINC1	mitosis associated long intergenic non-coding RNA 1
chr10.69055814.69058409	0.0791133	5.43863	3.57434	0.0666377	0.999891	Distal Intergenic	10	69088103	69104805	16703	-29694	ENSG00000122862	SRGN	serglycin
chr22.11814054.11817989	-0.148433	6.79967	3.57174	0.0667325	0.999891	Distal Intergenic	22	11827523	11910358	82836	-9534	NA	LOC107984037	uncharacterized LOC107984037
chr1.1763823.1765366	0.0808179	5.03109	3.57042	0.0667804	0.999891	Exon (ENST00000341426.9/65220, exon 2 of 12)	1	1752471	1758575	6105	-5249	ENSG00000008130	NADK	NAD kinase
chr22.26671872.26673980	-0.068965	5.63234	3.56326	0.0670418	0.999891	Promoter (<=1kb)	22	26672747	26719282	46536	0	NA	MIATNB	MIAT neighbor
chr15.79970671.79971846	0.0778376	5.39384	3.56233	0.067076	0.999891	Promoter (<=1kb)	15	79960892	79971169	10278	0	ENSG00000140379	BCL2A1	BCL2 related protein A1
chr17.1561622.1563303	0.0768167	5.76124	3.56021	0.0671535	0.999891	Promoter (<=1kb)	17	1541587	1562630	21044	0	ENSG00000174238	PITPNA	phosphatidylinositol transfer protein alpha
chr5.47694423.47696441	-0.140267	5.16287	3.55876	0.0672067	0.999891	Distal Intergenic	5	45641701	45696498	54798	-1997926	ENSG00000164588	HCN1	hyperpolarization activated cyclic nucleotide gated potassium channel 1
chr2.27580619.27584021	-0.0701654	5.41949	3.55217	0.0674493	0.999891	Promoter (<=1kb)	2	27582969	27623215	40247	0	ENSG00000243943	ZNF512	zinc finger protein 512
chr10.80202907.80206192	-0.0586569	5.83268	3.55156	0.0674718	0.999891	Promoter (<=1kb)	10	80181102	80204919	23818	0	ENSG00000122359	ANXA11	annexin A11
chr12.55926535.55928503	-0.0596791	5.5464	3.55086	0.0674976	0.999891	Promoter (<=1kb)	12	55901687	55927111	25425	0	ENSG00000170473	PYM1	PYM homolog 1, exon junction complex associated factor
chr5.177670981.177672562	-0.0888416	4.63373	3.54974	0.0675387	0.999891	Promoter (<=1kb)	5	177626436	177672149	45714	0	NA	LOC202181	SUMO interacting motifs containing 1 pseudogene
chr2.96739345.96740767	-0.0761262	5.3613	3.54723	0.0676315	0.999891	Promoter (<=1kb)	2	96705975	96740041	34067	0	ENSG00000114988	LMAN2L	lectin, mannose binding 2 like
chr19.35908766.35910243	0.0675045	5.96385	3.54631	0.0676656	0.999891	Promoter (<=1kb)	19	35907294	35908295	1002	-472	ENSG00000011600	TYROBP	transmembrane immune signaling adaptor TYROBP
chr4.49091199.49131115	-0.191058	11.9973	3.54557	0.0676928	0.999891	Distal Intergenic	4	49028692	49031276	2585	62508	ENSG00000109182	CWH43	cell wall biogenesis 43 C-terminal homolog
chr17.60599395.60601609	0.0572865	6.32255	3.54464	0.0677275	0.999891	Promoter (<=1kb)	17	60600193	60666256	66064	0	ENSG00000170836	PPM1D	protein phosphatase, Mg2+/Mn2+ dependent 1D
chr2.47001786.47005333	-0.0987212	5.16214	3.54264	0.0678013	0.999891	Promoter (<=1kb)	2	47005932	47049980	44049	-599	ENSG00000068724	TTC7A	tetratricopeptide repeat domain 7A
chr5.49609667.49611648	-0.157236	5.42598	3.54233	0.067813	0.999891	Distal Intergenic	5	50398027	50411998	13972	800350	ENSG00000170571	EMB	embigin
chr14.50230305.50232475	0.0606863	6.0707	3.54204	0.0678236	0.999891	Promoter (<=1kb)	14	50199701	50231101	31401	0	ENSG00000100485	SOS2	SOS Ras/Rho guanine nucleotide exchange factor 2
chr5.78293908.78296052	0.0480879	6.17749	3.54098	0.067863	0.999891	Promoter (<=1kb)	5	78002326	78294692	292367	0	ENSG00000132842	AP3B1	adaptor related protein complex 3 subunit beta 1
chr12.52022702.52024340	-0.0879206	5.04804	3.53983	0.0679056	0.999891	Promoter (<=1kb)	12	52022832	52054646	31815	0	ENSG00000123358	NR4A1	nuclear receptor subfamily 4 group A member 1
chr4.2802993.2808350	-0.0764898	5.59955	3.53868	0.0679482	0.999891	Promoter (1-2kb)	4	2809779	2827317	17539	-1429	ENSG00000087266	SH3BP2	SH3 domain binding protein 2
chr22.11306549.11311704	-0.137663	5.45827	3.53867	0.0679488	0.999891	Distal Intergenic	22	10939388	10961338	21951	-345212	NA	FRG1FP	FSHD region gene 1 family member F, pseudogene
chr6.29747884.29750293	-0.0803011	5.17479	3.53802	0.067973	0.999891	Promoter (<=1kb)	6	29741731	29748969	7239	0	ENSG00000214922	HLA-F-AS1	HLA-F antisense RNA 1
chr5.141923177.141924672	0.0470075	6.26422	3.53492	0.0680882	0.999891	Promoter (<=1kb)	5	141923855	141940120	16266	0	ENSG00000081791	DELE1	DAP3 binding cell death enhancer 1
chr22.31943307.31945889	0.0492413	6.38302	3.53366	0.0681354	0.999891	Promoter (<=1kb)	22	31944522	31956482	11961	0	ENSG00000128245	YWHAH	tyrosine 3-monooxygenase/tryptophan 5-monooxygenase activation protein eta
chr19.35267302.35269042	0.0840724	5.2067	3.52715	0.0683784	0.999891	Promoter (<=1kb)	19	35268962	35279821	10860	0	ENSG00000105698	USF2	upstream transcription factor 2, c-fos interacting
chrX.24148903.24150810	0.0749437	6.18728	3.52586	0.0684267	0.999891	Promoter (<=1kb)	23	24149173	24150819	1647	0	ENSG00000005889	ZFX	zinc finger protein X-linked
chr3.153221511.153222638	-0.09358	5.56276	3.52468	0.0684709	0.999891	Distal Intergenic	3	153162226	153170627	8402	59286	ENSG00000181467	RAP2B	RAP2B, member of RAS oncogene family
chr17.21987522.21989492	-0.17568	5.75077	3.52458	0.0684744	0.999891	Distal Intergenic	17	22090743	22205151	114409	-101251	ENSG00000263563	UBBP4	ubiquitin B pseudogene 4
chr3.42501226.42503687	-0.0744168	5.48598	3.52196	0.0685728	0.999891	Promoter (<=1kb)	3	42501912	42527496	25585	0	ENSG00000114812	VIPR1	vasoactive intestinal peptide receptor 1
chr1.22018730.22019999	-0.0676651	5.38567	3.52167	0.0685838	0.999891	Intron (ENST00000650360.1/10136, intron 7 of 8)	1	22024558	22031223	6666	-4559	ENSG00000218510	LINC00339	long intergenic non-protein coding RNA 339
chr15.99452350.99453986	-0.0790728	4.86832	3.51992	0.0686493	0.999891	Distal Intergenic	15	99396613	99401315	4703	-51036	NA	LINC02244	long intergenic non-protein coding RNA 2244
chr1.27341183.27344035	-0.0628207	5.75759	3.51977	0.068655	0.999891	Promoter (<=1kb)	1	27342020	27353901	11882	0	ENSG00000142765	SYTL1	synaptotagmin like 1
chr1.182148646.182150429	0.066681	6.0151	3.51851	0.0687026	0.999891	Exon (ENST00000689453.1/ENST00000689453.1, exon 1 of 1)	1	182062677	182069253	6577	-79394	ENSG00000179930	ZNF648	zinc finger protein 648
chr5.43483207.43484934	0.0579356	5.94876	3.51809	0.0687182	0.999891	Promoter (<=1kb)	5	43444252	43483836	39585	0	ENSG00000151881	TMEM267	transmembrane protein 267
chr3.56783362.56784727	0.0742337	5.12105	3.51712	0.0687547	0.999891	Intron (ENST00000338458.8/50650, intron 4 of 12)	3	56727421	56775657	48237	-7706	ENSG00000163947	ARHGEF3	Rho guanine nucleotide exchange factor 3
chr4.102868093.102870100	0.0515352	6.38413	3.51118	0.0689788	0.999891	Promoter (<=1kb)	4	102801469	102868861	67393	0	ENSG00000109332	UBE2D3	ubiquitin conjugating enzyme E2 D3
chr10.44958197.44961862	-0.0547205	5.99908	3.50668	0.0691488	0.999891	Promoter (<=1kb)	10	44959407	44994707	35301	0	ENSG00000107551	RASSF4	Ras association domain family member 4
chr21.9749584.9762182	-0.138115	6.79788	3.50628	0.0691641	0.999891	Distal Intergenic	21	9806875	9809723	2849	47541	ENSG00000280081	LINC01667	long intergenic non-protein coding RNA 1667
chr11.62537007.62548200	-0.0477372	8.01852	3.50579	0.0691829	0.999891	Promoter (<=1kb)	11	62534046	62545663	11618	0	ENSG00000124942	AHNAK	AHNAK nucleoprotein
chr9.105006509.105007947	0.0891781	5.11828	3.50419	0.0692433	0.999891	Distal Intergenic	9	104990149	104991818	1670	-14692	ENSG00000230013	CT70	cancer/testis associated transcript 70
chr3.186929485.186932334	-0.0697688	5.70306	3.50165	0.0693398	0.999891	Promoter (<=1kb)	3	186930325	187019407	89083	0	ENSG00000073849	ST6GAL1	ST6 beta-galactoside alpha-2,6-sialyltransferase 1
chr2.131671667.131674284	-0.111474	4.88115	3.49971	0.0694136	0.999891	Intron (ENST00000652878.1/29798, intron 1 of 5)	2	131682475	131767404	84930	-8191	ENSG00000287151	C2orf27A	chromosome 2 open reading frame 27A
chr22.11060254.11065037	-0.12516	5.66971	3.4963	0.0695437	0.999891	Distal Intergenic	22	10939388	10961338	21951	-98917	NA	FRG1FP	FSHD region gene 1 family member F, pseudogene
chr17.4795623.4796822	-0.0726626	4.95376	3.49422	0.0696227	0.999891	Promoter (<=1kb)	17	4796144	4798502	2359	0	ENSG00000142507	PSMB6	proteasome 20S subunit beta 6
chr7.77415127.77417098	0.0710274	5.37675	3.48889	0.0698267	0.999891	Promoter (<=1kb)	7	77397001	77415867	18867	0	ENSG00000186088	GSAP	gamma-secretase activating protein
chr1.161457731.161472405	-0.119015	7.38987	3.48852	0.0698408	0.999891	Exon (ENST00000637155.1/ENST00000637155.1, exon 1 of 5)	1	161505430	161518558	13129	-33025	ENSG00000143226	FCGR2A	Fc gamma receptor IIa
chr22.17780982.17782496	-0.0701947	5.50221	3.48374	0.0700244	0.999891	Distal Intergenic	22	17777322	17779481	2160	3661	ENSG00000269220	LINC00528	long intergenic non-protein coding RNA 528
chr20.34515068.34517382	-0.083553	5.65506	3.48044	0.0701512	0.999891	Promoter (<=1kb)	20	34516414	34540958	24545	0	ENSG00000125971	DYNLRB1	dynein light chain roadblock-type 1
chr21.32726742.32729150	0.0477966	6.39968	3.47826	0.070235	0.999891	Promoter (<=1kb)	21	32695226	32726942	31717	0	ENSG00000159082	SYNJ1	synaptojanin 1
chr20.50730630.50731953	-0.0600042	5.48118	3.81403	0.0702622	0.999891	Promoter (<=1kb)	20	50731580	50753741	22162	0	ENSG00000124171	PARD6B	par-6 family cell polarity regulator beta
chr5.178238895.178242197	-0.084952	5.3215	3.47555	0.0703396	0.999891	3' UTR	5	178237634	178247552	9919	5355	ENSG00000050767	COL23A1	collagen type XXIII alpha 1 chain
chr20.836322.837483	0.0819595	5.39378	3.47518	0.0703541	0.999891	Promoter (<=1kb)	20	836068	846279	10212	255	ENSG00000125898	FAM110A	family with sequence similarity 110 member A
chr16.4663447.4665606	-0.0514391	6.04658	3.47254	0.070456	0.999891	Promoter (<=1kb)	16	4664069	4673622	9554	0	ENSG00000102858	MGRN1	mahogunin ring finger 1
chr19.19404947.19406105	0.0851282	6.23977	3.47245	0.0704597	0.999891	Promoter (<=1kb)	19	19405675	19508932	103258	0	ENSG00000167491	GATAD2A	GATA zinc finger domain containing 2A
chr19.35898577.35901349	-0.0776389	5.9218	3.4713	0.070504	0.999891	Promoter (<=1kb)	19	35888241	35900650	12410	0	ENSG00000167604	NFKBID	NFKB inhibitor delta
chr2.134441113.134446410	-0.12881	4.96082	3.46557	0.0707265	0.999891	Exon (ENST00000409645.5/4249, exon 16 of 17)	2	134455760	134459274	3515	12864	ENSG00000152128	TMEM163	transmembrane protein 163
chr10.29658848.29659742	-0.0987034	5.16423	3.46462	0.0707632	0.999891	Intron (ENST00000375400.7/6840, intron 2 of 35)	10	29555090	29647255	92166	-11594	ENSG00000197321	SVIL	supervillin
chr1.32198273.32202286	-0.104655	4.981	3.4642	0.0707797	0.999891	Promoter (<=1kb)	1	32200595	32205387	4793	0	ENSG00000160050	CCDC28B	coiled-coil domain containing 28B
chr20.31951461.31952589	-0.0729917	5.16715	3.73718	0.0707915	0.999891	Promoter (<=1kb)	20	31944337	31952046	7710	0	ENSG00000088356	PDRG1	p53 and DNA damage regulated 1
chr9.129495448.129496965	-0.065414	4.93909	3.45763	0.0710356	0.999891	Promoter (<=1kb)	9	129496915	129504274	7360	0	NA	LINC00963	long intergenic non-protein coding RNA 963
chr6.158999102.159000635	-0.0813846	4.96421	3.45577	0.0711084	0.999891	Promoter (<=1kb)	6	158976834	158999781	22948	0	ENSG00000130363	RSPH3	radial spoke head 3
chr10.84192677.84198856	-0.15225	5.14839	3.45544	0.0711212	0.999891	Promoter (<=1kb)	10	84194537	84218694	24158	0	ENSG00000148600	CDHR1	cadherin related family member 1
chr3.46908467.46910812	-0.0856157	4.80124	3.45509	0.0711348	0.999891	Distal Intergenic	3	46902599	46903799	1201	5869	ENSG00000160801	PTH1R	parathyroid hormone 1 receptor
chr14.56579244.56580481	0.070646	5.70213	3.45104	0.0712933	0.999891	Promoter (<=1kb)	14	56579620	56649515	69896	0	ENSG00000070269	TMEM260	transmembrane protein 260
chr5.146446796.146448341	-0.0474926	6.67671	3.4493	0.0713617	0.999891	Promoter (<=1kb)	5	146447311	146480216	32906	0	ENSG00000113649	TCERG1	transcription elongation regulator 1
chr5.139517652.139518778	-0.0824077	5.01171	3.44793	0.0714153	0.999891	Distal Intergenic	5	139526431	139626855	100425	-7653	ENSG00000131508	UBE2D2	ubiquitin conjugating enzyme E2 D2
chr2.111525715.111526764	0.0722459	4.80946	3.44613	0.071486	0.999891	Promoter (2-3kb)	2	111429318	111523376	94059	-2340	ENSG00000172965	MIR4435-2HG	MIR4435-2 host gene
chr3.195709692.195714213	-0.130138	5.5215	3.44582	0.0714985	0.999891	Promoter (<=1kb)	3	195708726	195734776	26051	967	NA	MIR570HG	MIR570 host gene
chr22.29882607.29884061	0.0590421	5.90211	3.4451	0.0715267	0.999891	Promoter (<=1kb)	22	29883169	30030866	147698	0	ENSG00000100330	MTMR3	myotubularin related protein 3
chr10.133675955.133678707	-0.14715	5.66495	3.44321	0.0716012	0.999891	Exon (ENST00000618238.1/ENST00000618238.1, exon 1 of 1)	10	133623895	133626795	2901	-49161	ENSG00000225899	FRG2B	FSHD region gene 2 family member B
chr10.46105486.46107363	-0.0898219	4.97819	3.43842	0.0717901	0.999891	Promoter (2-3kb)	10	46109621	46131358	21738	-2258	NA	AGAP7P	ArfGAP with GTPase domain, ankyrin repeat and PH domain 7, pseudogene
chr10.46534706.46541743	-0.129998	5.67771	3.43756	0.071824	0.999891	3' UTR	10	46541736	46555530	13795	13787	ENSG00000204175	GPRIN2	G protein regulated inducer of neurite outgrowth 2
chr4.151864845.151867703	-0.0663235	5.70652	3.43731	0.0718341	0.999891	Distal Intergenic	4	151887543	151891263	3721	23560	ENSG00000249818	LOC102724700	uncharacterized LOC102724700
chr17.4844833.4845815	0.073739	5.22457	3.43722	0.0718374	0.999891	Intron (ENST00000355280.11/50488, intron 1 of 31)	17	4833621	4885965	52345	11213	ENSG00000141503	MINK1	misshapen like kinase 1
chr4.49290591.49292678	-0.144565	5.01304	3.43601	0.0718854	0.999891	Distal Intergenic	4	49028692	49031276	2585	261900	ENSG00000109182	CWH43	cell wall biogenesis 43 C-terminal homolog
chr10.119871858.119873943	0.0632002	5.98946	3.43071	0.0720955	0.999891	Promoter (<=1kb)	10	119829404	119872754	43351	0	ENSG00000197771	MCMBP	minichromosome maintenance complex binding protein
chr16.19086356.19087004	0.0822864	4.84351	3.43064	0.072098	0.999891	Exon (ENST00000568032.2/ENST00000568032.2, exon 1 of 3)	16	19078683	19079256	574	7674	ENSG00000167186	COQ7	coenzyme Q7, hydroxylase
chr6.159691090.159694682	0.0530012	6.73179	3.42616	0.0722764	0.999891	Promoter (<=1kb)	6	159682482	159692078	9597	0	ENSG00000112096	SOD2	superoxide dismutase 2
chr16.2535185.2538733	0.0514346	6.52465	3.42564	0.072297	0.999891	Promoter (<=1kb)	16	2537979	2581661	43683	0	ENSG00000140992	PDPK1	3-phosphoinositide dependent protein kinase 1
chr4.6937687.6939268	-0.072762	4.83386	4.07055	0.072329	0.999891	Intron (ENST00000448507.5/57533, intron 2 of 13)	4	6954220	7033114	78895	-14952	ENSG00000132405	TBC1D14	TBC1 domain family member 14
chr3.186360011.186362666	-0.0620438	5.59605	3.42451	0.072342	0.999891	Promoter (<=1kb)	3	186149457	186361957	212501	0	ENSG00000058866	DGKG	diacylglycerol kinase gamma
chr6.144094730.144096611	0.0490948	6.47018	3.41686	0.0726474	0.999891	Promoter (<=1kb)	6	144094884	144095573	690	0	ENSG00000169976	SF3B5	splicing factor 3b subunit 5
chr5.141680376.141684021	-0.0681106	5.61876	3.41418	0.0727548	0.999891	Promoter (<=1kb)	5	141653403	141680505	27103	0	ENSG00000120318	ARAP3	ArfGAP with RhoGAP domain, ankyrin repeat and PH domain 3
chr12.52005103.52008346	-0.0703977	6.65069	3.41125	0.0728722	0.999891	Promoter (<=1kb)	12	52006946	52015889	8944	0	ENSG00000161835	TAMALIN	trafficking regulator and scaffold protein tamalin
chr16.85569520.85573008	-0.0638428	5.78759	3.40606	0.0730811	0.999891	Intron (ENST00000637419.1/23199, intron 2 of 2)	16	85555967	85654346	98380	13554	ENSG00000131149	GSE1	Gse1 coiled-coil protein
chr17.49707365.49709178	-0.0427617	6.16619	3.40606	0.0730813	0.999891	Promoter (<=1kb)	17	49701287	49707771	6485	0	ENSG00000121073	SLC35B1	solute carrier family 35 member B1
chr7.2101316.2105978	-0.110621	4.99874	3.40235	0.0732309	0.999891	Promoter (1-2kb)	7	2014506	2107708	93203	1730	ENSG00000002822	MAD1L1	mitotic arrest deficient 1 like 1
chr11.502035.505193	-0.0594872	6.26083	3.40227	0.0732344	0.999891	Promoter (<=1kb)	11	499677	502215	2539	0	ENSG00000023191	RNH1	ribonuclease/angiogenin inhibitor 1
chr1.202810355.202812009	0.0640907	5.45764	3.39921	0.073358	0.999891	Promoter (<=1kb)	1	202810876	202811915	1040	0	ENSG00000228288	PCAT6	prostate cancer associated transcript 6
chr17.82332592.82335557	-0.075558	5.69886	3.39911	0.0733618	0.999891	Promoter (<=1kb)	17	82322115	82333748	11634	0	ENSG00000141574	SECTM1	secreted and transmembrane 1
chr14.92631987.92634038	-0.0951843	4.85344	3.39821	0.0733983	0.999891	Intron (ENST00000216487.12/79890, intron 4 of 9)	14	92615473	92645190	29718	16515	ENSG00000100599	RIN3	Ras and Rab interactor 3
chr8.103414321.103415943	0.045946	6.6827	3.39694	0.0734498	0.999891	Promoter (<=1kb)	8	103414714	103443450	28737	0	ENSG00000164934	DCAF13	DDB1 and CUL4 associated factor 13
chr4.110195843.110199205	-0.0907213	5.15944	3.39587	0.0734931	0.999891	Promoter (<=1kb)	4	110197891	110198366	476	0	ENSG00000170522	ELOVL6	ELOVL fatty acid elongase 6
chr14.61694801.61696600	0.0588457	6.29212	3.3958	0.0734959	0.999891	Promoter (<=1kb)	14	61695513	61721824	26312	0	ENSG00000100644	HIF1A	hypoxia inducible factor 1 subunit alpha
chr14.24441775.24443102	0.049266	6.14997	3.82909	0.0735255	0.999891	Promoter (<=1kb)	14	24440204	24442266	2063	0	ENSG00000100445	SDR39U1	short chain dehydrogenase/reductase family 39U member 1
chr3.119637669.119639362	0.0693293	5.96653	3.39489	0.073533	0.999891	Intron (ENST00000495362.1/ENST00000495362.1, intron 1 of 1)	3	119648400	119654727	6328	15365	ENSG00000121577	POPDC2	popeye domain containing 2
chr6.71286915.71289945	0.0739931	5.98223	3.39226	0.0736399	0.999891	Promoter (<=1kb)	6	71288811	71309059	20249	0	ENSG00000119900	OGFRL1	opioid growth factor receptor like 1
chr20.20016889.20018125	0.0771357	5.09657	3.38982	0.0737391	0.999891	Promoter (<=1kb)	20	20017310	20033629	16320	0	ENSG00000173418	NAA20	N-alpha-acetyltransferase 20, NatB catalytic subunit
chr22.38398153.38399423	0.0742847	4.7279	3.38349	0.0739971	0.999891	Promoter (<=1kb)	22	38291918	38398522	106605	0	ENSG00000283900	TPTEP2-CSNK1E	TPTEP2-CSNK1E readthrough
chr1.113758724.113760547	-0.0746885	5.63893	3.38001	0.0741395	0.999891	Promoter (<=1kb)	1	113697202	113759155	61954	0	ENSG00000116793	PHTF1	putative homeodomain transcription factor 1
chr1.9942447.9944017	-0.0645681	5.36866	3.37789	0.0742267	0.999891	Promoter (<=1kb)	1	9929720	9942768	13049	0	ENSG00000162441	LZIC	leucine zipper and CTNNBIP1 domain containing
chr10.133742096.133745016	-0.137641	5.66477	3.37469	0.0743579	0.999891	Exon (ENST00000622460.1/ENST00000622460.1, exon 1 of 1)	10	133623895	133626795	2901	-115302	ENSG00000225899	FRG2B	FSHD region gene 2 family member B
chr11.66256843.66258878	-0.0814599	4.995	3.37386	0.0743919	0.999891	Promoter (<=1kb)	11	66257294	66261829	4536	0	ENSG00000174996	KLC2	kinesin light chain 2
chr4.3856496.3860796	-0.130519	5.01713	3.37187	0.0744738	0.999891	Distal Intergenic	4	3766385	3768526	2142	90112	ENSG00000184160	ADRA2C	adrenoceptor alpha 2C
chr2.55268587.55269476	0.073127	4.9952	3.37181	0.0744761	0.999891	Promoter (<=1kb)	2	55263828	55269038	5211	0	ENSG00000085760	MTIF2	mitochondrial translational initiation factor 2
chr5.140563472.140565606	-0.0494992	6.86597	3.36943	0.0745741	0.999891	Promoter (<=1kb)	5	140563671	140563751	81	0	ENSG00000283717	MIR6831	microRNA 6831
chr1.161441524.161457617	-0.11588	7.62503	3.36799	0.0746337	0.999891	Intron (ENST00000637155.1/ENST00000637155.1, intron 1 of 4)	1	161505430	161518558	13129	-47813	ENSG00000143226	FCGR2A	Fc gamma receptor IIa
chr4.16225711.16227955	0.0743904	5.45935	3.36567	0.0747297	0.999891	Promoter (<=1kb)	4	16188217	16226030	37814	0	ENSG00000169762	TAPT1	transmembrane anterior posterior transformation 1
chr8.142568098.142578056	-0.115307	5.93696	3.36476	0.0747671	0.999891	Exon (ENST00000431302.2/ENST00000431302.2, exon 1 of 12)	8	142543501	142544684	1184	24598	ENSG00000181790	ADGRB1	adhesion G protein-coupled receptor B1
chr17.27630755.27633910	-0.0565757	5.94621	3.36279	0.0748485	0.999891	Promoter (<=1kb)	17	27631148	27649433	18286	0	ENSG00000168961	LGALS9	galectin 9
chr11.1023452.1030334	-0.0950182	5.70636	3.36229	0.0748695	0.999891	Promoter (2-3kb)	11	1019905	1020734	830	-2719	ENSG00000184956	MUC6	mucin 6, oligomeric mucus/gel-forming
chr5.132556532.132557783	0.0926058	5.05268	3.36163	0.0748965	0.999891	Promoter (<=1kb)	5	132542066	132556838	14773	0	ENSG00000113525	IL5	interleukin 5
chr18.20561505.20562972	-0.202972	5.20762	3.36009	0.0749606	0.999891	Distal Intergenic	18	20953290	20954870	1581	391898	ENSG00000067900	ROCK1	Rho associated coiled-coil containing protein kinase 1
chr18.12085657.12089538	-0.131509	5.19794	3.35926	0.0749951	0.999891	Distal Intergenic	18	12093843	12129764	35922	-4305	ENSG00000181626	ANKRD62	ankyrin repeat domain 62
chr14.89503933.89505413	-0.0761959	5.26004	3.35657	0.0751064	0.999891	Intron (ENST00000345097.8/1112, intron 1 of 6)	14	89412313	89494185	81873	-9749	ENSG00000053254	FOXN3	forkhead box N3
chr20.35615489.35618013	-0.0624074	6.86715	3.35638	0.0751145	0.999891	Promoter (<=1kb)	20	35615829	35621094	5266	0	ENSG00000061656	SPAG4	sperm associated antigen 4
chr10.788865.792686	-0.128152	4.80599	3.35503	0.0751707	0.999891	Distal Intergenic	10	814018	815715	1698	23029	ENSG00000107929	LARP4B	La ribonucleoprotein 4B
chr5.1504246.1509635	-0.0903184	5.30988	3.35319	0.0752471	0.999891	Promoter (1-2kb)	5	1510762	1510856	95	1221	ENSG00000273742	MIR6075	microRNA 6075
chr14.60164353.60166003	0.0592057	5.64336	3.35295	0.075257	0.999891	Promoter (<=1kb)	14	60148948	60165293	16346	0	ENSG00000100612	DHRS7	dehydrogenase/reductase 7
chr2.233251109.233252496	0.0679071	5.6608	3.35024	0.0753701	0.999891	Promoter (<=1kb)	2	233251571	233295673	44103	0	ENSG00000085978	ATG16L1	autophagy related 16 like 1
chr9.61855848.61858739	-0.100302	6.6651	3.34757	0.0754817	0.999891	Promoter (<=1kb)	9	61856101	61918077	61977	0	NA	FAM27E4	family with sequence similarity 27 member E4
chr5.128537278.128539484	-0.0624046	5.4267	3.34536	0.0755741	0.999891	Promoter (<=1kb)	5	128328299	128537821	209523	0	ENSG00000138829	FBN2	fibrillin 2
chr6.169803141.169808175	-0.137554	5.53458	3.34517	0.0755819	0.999891	Downstream (<=300bp)	6	169794244	169799549	5306	-3593	ENSG00000229214	LINC00242	long intergenic non-protein coding RNA 242
chr17.25074092.25074860	-0.142053	6.01489	3.34404	0.0756293	0.999891	Distal Intergenic	17	27293910	27293996	87	2219136	ENSG00000263583	MIR4522	microRNA 4522
chr5.177415732.177417059	-0.0756906	5.42693	3.34325	0.0756624	0.999891	Intron (ENST00000502598.5/2870, intron 1 of 3)	5	177402141	177409564	7424	-6169	ENSG00000131187	F12	coagulation factor XII
chr2.84969431.84972264	0.0662144	5.76424	3.33912	0.0758357	0.999891	Promoter (<=1kb)	2	84971093	85028056	56964	0	ENSG00000176407	KCMF1	potassium channel modulatory factor 1
chr15.40405326.40406357	-0.0716273	5.15828	3.33894	0.0758433	0.999891	Promoter (<=1kb)	15	40405485	40421313	15829	0	ENSG00000128928	IVD	isovaleryl-CoA dehydrogenase
chr1.23558917.23560172	0.0728208	5.52253	3.33719	0.0759165	0.999891	Promoter (<=1kb)	1	23557934	23559075	1142	0	ENSG00000117318	ID3	inhibitor of DNA binding 3, HLH protein
chr22.12175486.12178895	-0.127783	6.5311	3.33599	0.0759672	0.999891	Distal Intergenic	22	11827523	11910358	82836	347964	NA	LOC107984037	uncharacterized LOC107984037
chr1.150976670.150978090	-0.0687976	4.86698	3.33574	0.0759778	0.999891	Promoter (1-2kb)	1	150965173	150975003	9831	-1668	ENSG00000143418	CERS2	ceramide synthase 2
chr5.1103104.1112285	-0.0659859	6.59608	3.33461	0.0760253	0.999891	Promoter (<=1kb)	5	1050384	1112063	61680	0	ENSG00000113504	SLC12A7	solute carrier family 12 member 7
chr2.96120599.96125577	-0.111531	5.00711	3.33415	0.0760448	0.999891	3' UTR	2	96112876	96116571	3696	-4029	ENSG00000274286	ADRA2B	adrenoceptor alpha 2B
chr17.31094532.31096285	-0.0838284	4.96407	3.33002	0.0762188	0.999891	Promoter (<=1kb)	17	31094927	31219359	124433	0	ENSG00000196712	NF1	neurofibromin 1
chr2.238532703.238551548	-0.135883	6.98569	3.32769	0.0763173	0.999891	Promoter (2-3kb)	2	238554541	238740849	186309	-2993	NA	LINC01937	long intergenic non-protein coding RNA 1937
chr7.75623446.75625039	0.0833316	5.29159	3.32648	0.0763689	0.999891	Intron (ENST00000336926.11/3092, intron 1 of 30)	7	75582092	75611843	29752	-11604	ENSG00000127946	HIP1	huntingtin interacting protein 1
chr13.113079749.113083883	-0.12336	4.94722	3.32611	0.0763844	0.999891	Promoter (<=1kb)	13	113084567	113086165	1599	-684	ENSG00000126217	MCF2L	MCF.2 cell line derived transforming sequence like
chr4.156970407.156972857	-0.0687924	5.24576	3.32255	0.0765353	0.999891	Promoter (<=1kb)	4	156763090	156970903	207814	0	ENSG00000145431	PDGFC	platelet derived growth factor C
chr10.20002127.20004971	0.065376	6.54006	3.32097	0.0766022	0.999891	Intron (ENST00000377242.7/84898, intron 2 of 12)	10	20043320	20280357	237038	-38349	ENSG00000120594	PLXDC2	plexin domain containing 2
chr22.23179960.23183035	-0.0920032	4.92418	3.31878	0.0766955	0.999891	Promoter (<=1kb)	22	23180365	23315950	135586	0	ENSG00000186716	BCR	BCR activator of RhoGEF and GTPase
chr2.61469953.61472255	-0.0528792	6.19767	3.3185	0.0767073	0.999891	Promoter (<=1kb)	2	61348272	61470690	122419	0	ENSG00000115464	USP34	ubiquitin specific peptidase 34
chr5.1324307.1330526	-0.107211	5.47618	3.3145	0.0768776	0.999891	Promoter (<=1kb)	5	1321647	1324857	3211	0	ENSG00000049656	CLPTM1L	CLPTM1 like
chr15.25212350.25218706	-0.138631	5.16942	3.31427	0.0768875	0.999891	Promoter (<=1kb)	15	25213508	25279985	66478	0	NA	SNHG14	small nucleolar RNA host gene 14
chr17.81551434.81554399	0.0591925	6.08351	3.31424	0.076889	0.999891	Promoter (<=1kb)	17	81539891	81552353	12463	0	ENSG00000185504	FAAP100	FA core complex associated protein 100
chr5.49656256.49661932	-0.183333	11.8418	3.31251	0.0769626	0.999891	Distal Intergenic	5	50398027	50411998	13972	750066	ENSG00000170571	EMB	embigin
chr20.25623021.25624652	0.0546302	5.93455	3.30944	0.077094	0.999891	Promoter (<=1kb)	20	25612935	25624014	11080	0	ENSG00000170191	NANP	N-acetylneuraminic acid phosphatase
chr9.62825410.62829572	-0.141674	5.07318	3.30702	0.0771975	0.999891	Distal Intergenic	9	62837139	62838302	1164	8730	ENSG00000279561	LOC100132249	uncharacterized LOC100132249
chr1.2651998.2657367	-0.139852	7.39075	3.30523	0.0772744	0.999891	Intron (ENST00000401095.8/100287898, intron 6 of 8)	1	2590639	2633016	42378	-18983	ENSG00000142606	MMEL1	membrane metalloendopeptidase like 1
chr22.19940972.19943420	-0.0896995	4.89542	3.30502	0.0772834	0.999891	Promoter (<=1kb)	22	19941371	19969029	27659	0	ENSG00000093010	COMT	catechol-O-methyltransferase
chr10.133129720.133135383	-0.101817	5.5118	3.30439	0.0773103	0.999891	3' UTR	10	133160219	133174555	14337	-24836	ENSG00000171798	KNDC1	kinase non-catalytic C-lobe domain containing 1
chr21.9844044.9852965	-0.125131	6.53871	3.3012	0.0774472	0.999891	Distal Intergenic	21	9781910	9816833	34924	-27212	ENSG00000280081	LINC01667	long intergenic non-protein coding RNA 1667
chr16.12415887.12417505	0.0745781	4.82893	3.29894	0.0775448	0.999891	Intron (ENST00000566228.6/92017, intron 18 of 20)	16	12372823	12373897	1075	43065	NA	LOC105371087	uncharacterized LOC105371087
chr12.123583525.123585182	0.0739226	5.50084	3.29888	0.0775471	0.999891	Promoter (<=1kb)	12	123584533	123590446	5914	0	ENSG00000086598	TMED2	transmembrane p24 trafficking protein 2
chr7.66920685.66922510	0.0622846	5.2337	3.29852	0.0775629	0.999891	Promoter (<=1kb)	7	66921225	66958551	37327	0	ENSG00000106609	TMEM248	transmembrane protein 248
chr2.120775388.120781473	-0.1543	5.34386	3.29813	0.0775793	0.999891	Intron (ENST00000482119.6/2736, intron 1 of 3)	2	120792283	120991380	199098	-10810	ENSG00000074047	GLI2	GLI family zinc finger 2
chrX.30888558.30890372	0.0590618	5.54156	3.29692	0.0776315	0.999891	Promoter (<=1kb)	23	30827442	30889254	61813	0	ENSG00000157625	TAB3	TGF-beta activated kinase 1 (MAP3K7) binding protein 3
chr5.69368823.69370645	0.0418435	6.24629	3.29511	0.0777099	0.999891	Promoter (<=1kb)	5	69364784	69368853	4070	0	ENSG00000273841	TAF9	TATA-box binding protein associated factor 9
chr21.10536551.10542689	-0.144657	5.55376	3.29467	0.0777288	0.999891	5' UTR	21	10521583	10605716	84134	14969	ENSG00000274391	TPTE	transmembrane phosphatase with tensin homology
chr6.158666462.158667984	0.0798686	5.78153	3.2915	0.0778659	0.999891	Intron (ENST00000360448.8/94120, intron 6 of 18)	6	158650054	158764871	114818	16409	ENSG00000164674	SYTL3	synaptotagmin like 3
chr18.79068329.79069871	0.0696685	6.78388	3.28991	0.0779344	0.999891	Promoter (<=1kb)	18	79069285	79096481	27197	0	ENSG00000166377	ATP9B	ATPase phospholipid transporting 9B (putative)
chr1.2752124.2755556	-0.166072	4.8137	3.28661	0.0780776	0.999891	Intron (ENST00000401095.8/100287898, intron 6 of 8)	1	2768091	2784733	16643	-12535	NA	LOC105378598	uncharacterized LOC105378598
chr9.104868484.104869736	0.0650539	5.01935	3.28446	0.0781711	0.999891	Intron (ENST00000374736.8/19, intron 5 of 49)	9	104825591	104830989	5399	-37496	ENSG00000165029	ABCA1	ATP binding cassette subfamily A member 1
chr19.11923391.11925911	-0.0613847	5.96545	3.28442	0.078173	0.999891	Promoter (<=1kb)	19	11925075	11979290	54216	0	ENSG00000197054	ZNF763	zinc finger protein 763
chr8.26575855.26579865	0.0507616	6.58304	3.28343	0.0782157	0.999891	Promoter (<=1kb)	8	26577062	26583965	6904	0	ENSG00000092964	DPYSL2	dihydropyrimidinase like 2
chr4.9271080.9272804	-0.140987	5.10347	3.28024	0.0783546	0.999891	Exon (ENST00000506619.2/ENST00000506619.2, exon 1 of 1)	4	9267619	9269211	1593	3462	ENSG00000248933	USP17L22	ubiquitin specific peptidase 17 like family member 22
chr4.184812937.184814240	0.0922176	5.00433	3.27966	0.0783801	0.999891	Promoter (<=1kb)	4	184757021	184812259	55239	-679	ENSG00000151726	ACSL1	acyl-CoA synthetase long chain family member 1
chr9.34378923.34381672	-0.0782115	5.32759	3.27927	0.0783969	0.999891	Promoter (<=1kb)	9	34379019	34379775	757	0	ENSG00000164972	C9orf24	chromosome 9 open reading frame 24
chr3.194768647.194769833	-0.0787293	5.07515	3.27815	0.0784457	0.999891	Promoter (<=1kb)	3	194768690	194801050	32361	0	NA	LOC105374292	uncharacterized LOC105374292
chr11.102919803.102921121	0.093209	5.02362	3.27588	0.0785449	0.999891	Distal Intergenic	11	102944330	102955705	11376	34584	ENSG00000137745	MMP13	matrix metallopeptidase 13
chr5.169833512.169834841	0.0928553	5.04125	3.27306	0.0786681	0.999891	Intron (ENST00000520908.7/1794, intron 26 of 51)	5	169761307	169840838	79532	72206	ENSG00000134516	DOCK2	dedicator of cytokinesis 2
chr9.127611486.127612685	-0.0869713	5.10023	3.2727	0.0786842	0.999891	Promoter (<=1kb)	9	127611760	127663265	51506	0	ENSG00000136854	STXBP1	syntaxin binding protein 1
chr2.241200090.241205277	-0.109776	5.14586	3.2709	0.0787628	0.999891	Promoter (<=1kb)	2	241199097	241200178	1082	994	ENSG00000146205	ANO7	anoctamin 7
chr1.125175305.125184624	-0.200129	12.0753	3.27045	0.0787825	0.999891	Distal Intergenic	1	121573946	121580524	6579	-3594782	NA	LINC01691	long intergenic non-protein coding RNA 1691
chr4.8608323.8615354	-0.132882	5.5495	3.26742	0.0789154	0.999891	Promoter (2-3kb)	4	8618092	8619487	1396	-2738	ENSG00000109625	CPZ	carboxypeptidase Z
chr12.47963086.47964375	0.0733414	4.82913	3.26726	0.0789224	0.999891	Promoter (<=1kb)	12	47963569	47968263	4695	0	ENSG00000134291	TMEM106C	transmembrane protein 106C
chr5.771594.778283	-0.129532	5.50149	3.26671	0.0789468	0.999891	Promoter (2-3kb)	5	767382	768930	1549	-2665	ENSG00000206077	ZDHHC11B	zinc finger DHHC-type containing 11B
chr3.40299161.40300856	0.0785758	5.43496	3.26521	0.0790128	0.999891	Promoter (<=1kb)	3	40061110	40301326	240217	470	ENSG00000280739	EIF1B-AS1	EIF1B antisense RNA 1
chr17.21275059.21276541	0.0675929	5.2537	3.26489	0.0790268	0.999891	Exon (ENST00000692381.1/ENST00000692381.1, exon 1 of 1)	17	21284672	21315213	30542	-8131	ENSG00000034152	MAP2K3	mitogen-activated protein kinase kinase 3
chr6.7260473.7262262	-0.0658327	5.76617	3.26462	0.0790387	0.999891	Exon (ENST00000650292.1/ENST00000650292.1, exon 1 of 2)	6	7295056	7301363	6308	39101	ENSG00000124783	SSR1	signal sequence receptor subunit 1
chr20.30848705.30852479	-0.137454	5.15718	3.26453	0.0790425	0.999891	Distal Intergenic	20	30719816	30723932	4117	-124774	NA	ANKRD20A21P	ankyrin repeat domain 20 family member A21, pseudogene
chr1.229557830.229559615	0.0607621	6.2392	3.26281	0.0791183	0.999891	Promoter (<=1kb)	1	229516582	229558707	42126	0	ENSG00000135776	ABCB10	ATP binding cassette subfamily B member 10
chr14.105849813.105855672	-0.1397	5.23863	3.26193	0.0791572	0.999891	Promoter (1-2kb)	14	105857513	105857572	60	1900	ENSG00000265612	MIR4539	microRNA 4539
chr14.75188098.75189630	0.0539896	5.84189	3.26115	0.0791914	0.999891	Distal Intergenic	14	75147555	75176612	29058	-11487	ENSG00000170348	TMED10	transmembrane p24 trafficking protein 10
chr5.100534643.100536239	0.0519436	5.47953	3.25977	0.0792523	0.999891	Promoter (<=1kb)	5	100449754	100535186	85433	0	ENSG00000247877	FAM174A-DT	FAM174A divergent transcript
chr19.44954344.44956013	-0.047178	6.26362	3.25661	0.0793919	0.999891	Promoter (<=1kb)	19	44954585	44987862	33278	0	ENSG00000104853	CLPTM1	CLPTM1 regulator of GABA type A receptor forward trafficking
chr1.204409198.204412456	0.0414352	6.81791	3.25641	0.0794009	0.999891	Promoter (<=1kb)	1	204398890	204411590	12701	0	ENSG00000158615	PPP1R15B	protein phosphatase 1 regulatory subunit 15B
chr9.121497894.121500455	-0.0781306	5.27776	3.25589	0.0794236	0.999891	Promoter (<=1kb)	9	121444991	121499757	54767	0	ENSG00000204136	GGTA1	glycoprotein alpha-galactosyltransferase 1 (inactive)
chr15.58520479.58522419	-0.0865465	4.86864	3.25431	0.0794936	0.999891	Exon (ENST00000561202.1/ENST00000561202.1, exon 1 of 2)	15	58541748	58548572	6825	-19329	ENSG00000166035	LIPC	lipase C, hepatic type
chr12.64403812.64405494	0.0677664	6.36653	3.25413	0.0795017	0.999891	Promoter (<=1kb)	12	64404392	64451125	46734	0	ENSG00000184575	XPOT	exportin for tRNA
chr1.153390040.153391967	-0.0742664	4.82397	3.25318	0.0795437	0.999891	Promoter (<=1kb)	1	153390032	153390976	945	0	ENSG00000143546	S100A8	S100 calcium binding protein A8
chr7.158276486.158281307	-0.137538	4.90441	3.2526	0.0795693	0.999891	Intron (ENST00000389413.7/5799, intron 3 of 21)	7	158110825	158205277	94453	-71210	ENSG00000155093	PTPRN2	protein tyrosine phosphatase receptor type N2
chr2.113583323.113585107	0.0526971	6.03252	3.25104	0.0796386	0.999891	Promoter (<=1kb)	2	113583593	113599081	15489	0	ENSG00000146556	WASH2P	WASP family homolog 2, pseudogene
chrY.10666847.10667106	-0.160355	6.39659	3.24951	0.0797066	0.999891	Distal Intergenic	24	11161845	11214951	53107	547845	NA	LOC105379273	uncharacterized LOC105379273
chr10.96998362.97005556	-0.127855	5.38241	3.2474	0.0798002	0.999891	3' UTR	10	96949223	96958515	9293	49140	ENSG00000196233	LCOR	ligand dependent nuclear receptor corepressor
chr1.89842671.89844288	-0.0798554	4.97555	3.24713	0.0798125	0.999891	Promoter (<=1kb)	1	89843048	89933418	90371	0	ENSG00000171492	LRRC8D	leucine rich repeat containing 8 VRAC subunit D
chr1.166489343.166491003	-0.0702918	5.5798	3.24555	0.0798827	0.999891	Promoter (<=1kb)	1	166474879	166490096	15218	0	NA	LINC01675	long intergenic non-protein coding RNA 1675
chr6.34791309.34793431	-0.0592401	5.81021	3.24547	0.0798863	0.999891	Promoter (<=1kb)	6	34792083	34877514	85432	0	ENSG00000065060	UHRF1BP1	UHRF1 binding protein 1
chr4.50555742.50556576	-0.149364	4.72962	3.2446	0.0799249	0.999891	Distal Intergenic	4	51843000	51914294	71295	-1286424	ENSG00000109184	DCUN1D4	defective in cullin neddylation 1 domain containing 4
chr14.101809603.101811173	0.0814976	5.6507	3.24353	0.0799726	0.999891	Promoter (<=1kb)	14	101809803	101927519	117717	0	ENSG00000078304	PPP2R5C	protein phosphatase 2 regulatory subunit B'gamma
chr15.20300115.20307735	-0.122128	7.10935	3.24217	0.0800335	0.999891	Exon (ENST00000656782.1/ENST00000656782.1, exon 1 of 3)	15	20283496	20291558	8063	16620	ENSG00000259156	CHEK2P2	CHEK2 pseudogene 2
chr12.12008969.12011684	-0.0577985	5.83796	3.24123	0.0800752	0.999891	Distal Intergenic	12	12049844	12099684	49841	-38160	ENSG00000121380	BCL2L14	BCL2 like 14
chr22.12359485.12365341	-0.150101	5.28944	3.24002	0.0801292	0.999891	Distal Intergenic	22	11827523	11910358	82836	531963	NA	LOC107984037	uncharacterized LOC107984037
chr11.69443104.69445592	-0.0826248	5.17459	3.23848	0.0801983	0.999891	Exon (ENST00000544004.1/ENST00000544004.1, exon 1 of 2)	11	69425684	69429621	3938	17421	ENSG00000255980	LINC02953	long intergenic non-protein coding RNA 2953
chr2.196267931.196269407	0.0746842	5.61215	3.23783	0.0802272	0.999891	Exon (ENST00000647402.1/57520, exon 4 of 4)	2	196260433	196263629	3197	7499	ENSG00000229056	HECW2-AS1	HECW2 antisense RNA 1
chr2.20164062.20168396	-0.131218	4.86523	3.23576	0.08032	0.999891	Distal Intergenic	2	20204002	20223388	19387	54992	ENSG00000115884	SDC1	syndecan 1
chr21.9246043.9249712	-0.130391	7.38619	3.23037	0.0805617	0.999891	Distal Intergenic	21	9325013	9368775	43763	-75301	NA	LOC101930100	uncharacterized LOC101930100
chr12.4320383.4321932	0.0546165	6.38946	3.22636	0.0807423	0.999891	Promoter (<=1kb)	12	4321213	4360028	38816	0	ENSG00000078237	TIGAR	TP53 induced glycolysis regulatory phosphatase
chr8.144516931.144518722	0.0825082	5.31894	3.22382	0.080857	0.999891	Promoter (<=1kb)	8	144515858	144517499	1642	0	ENSG00000160957	RECQL4	RecQ like helicase 4
chr1.201153617.201155189	-0.0721566	5.04364	3.22177	0.0809496	0.999891	Promoter (<=1kb)	1	201135783	201153957	18175	0	ENSG00000116857	TMEM9	transmembrane protein 9
chr2.24792458.24794061	0.0518313	6.28521	3.35486	0.0809775	0.999891	Promoter (<=1kb)	2	24790205	24793053	2849	0	NA	LOC105369164	uncharacterized LOC105369164
chr2.218381339.218383289	0.0593087	5.7473	3.21768	0.0811347	0.999891	Promoter (<=1kb)	2	218382029	218396027	13999	0	ENSG00000018280	SLC11A1	solute carrier family 11 member 1
chr17.14737670.14738942	0.0859756	5.24948	3.21725	0.0811539	0.999891	Distal Intergenic	17	14834557	14900557	66001	-95615	ENSG00000238212	LINC02096	long intergenic non-protein coding RNA 2096
chr11.1444965.1449629	-0.120849	4.92063	3.21535	0.0812403	0.999891	Promoter (1-2kb)	11	1450658	1462087	11430	-1029	ENSG00000174672	BRSK2	BR serine/threonine kinase 2
chr1.183583092.183583958	0.0950622	4.97413	3.21439	0.0812838	0.999891	Intron (ENST00000495321.1/9887, intron 2 of 3)	1	183555562	183590459	34898	6501	ENSG00000116701	NCF2	neutrophil cytosolic factor 2
chr2.221571554.221574370	-0.0866209	5.11405	3.21019	0.0814746	0.999891	Promoter (<=1kb)	2	221425599	221572283	146685	0	ENSG00000116106	EPHA4	EPH receptor A4
chr4.38857214.38858612	0.0613848	5.6699	3.36469	0.081522	0.999891	Promoter (<=1kb)	4	38798686	38856817	58132	-398	ENSG00000174125	TLR1	toll like receptor 1
chr2.96207647.96209739	0.0519301	6.59404	3.20607	0.0816624	0.999891	Promoter (<=1kb)	2	96195203	96208181	12979	0	ENSG00000084090	STARD7	StAR related lipid transfer domain containing 7
chr11.64892465.64899706	-0.0821192	5.83179	3.20545	0.0816909	0.999891	Promoter (<=1kb)	11	64889560	64893449	3890	0	NA	MIR194-2HG	MIR194-2 host gene
chr20.1391812.1393798	-0.0604706	5.60769	3.20171	0.081862	0.999891	Promoter (<=1kb)	20	1392900	1392961	62	0	ENSG00000284436	MIR6869	microRNA 6869
chr9.34646011.34647861	-0.0774911	5.54405	3.19839	0.0820141	0.999891	Promoter (<=1kb)	9	34646589	34650598	4010	0	ENSG00000213930	GALT	galactose-1-phosphate uridylyltransferase
chr1.26787301.26789648	0.0786385	5.89681	3.19557	0.0821432	0.999891	Promoter (<=1kb)	1	26787645	26798394	10750	0	ENSG00000060642	PIGV	phosphatidylinositol glycan anchor biosynthesis class V
chr2.241313799.241317039	0.037715	7.3039	3.19444	0.0821951	0.999891	Promoter (<=1kb)	2	241315100	241354024	38925	0	ENSG00000168385	SEPTIN2	septin 2
chr6.161150177.161155578	-0.115442	5.34397	3.1921	0.0823031	0.999891	Promoter (<=1kb)	6	161143956	161149289	5334	-889	ENSG00000026652	AGPAT4	1-acylglycerol-3-phosphate O-acyltransferase 4
chr4.4406282.4410995	-0.12758	5.03534	3.1893	0.082432	0.999891	Exon (ENST00000421177.6/27065, exon 8 of 9)	4	4420221	4423688	3468	12693	ENSG00000168818	STX18	syntaxin 18
chr19.13849949.13851828	0.0626354	5.97455	3.18919	0.0824372	0.999891	Distal Intergenic	19	13823880	13842928	19049	-7022	NA	MIR23AHG	miR-23a/27a/24-2 cluster host gene
chr2.68466835.68468060	0.0458897	6.37322	3.18816	0.0824847	0.999891	Promoter (<=1kb)	2	68459422	68467294	7873	0	ENSG00000204923	FBXO48	F-box protein 48
chr19.35716052.35719022	0.0436664	7.01709	3.18655	0.0825589	0.999891	Promoter (<=1kb)	19	35717973	35738880	20908	0	ENSG00000272333	KMT2B	lysine methyltransferase 2B
chr17.41785363.41787458	-0.071124	5.82416	3.18611	0.0825793	0.999891	Promoter (<=1kb)	17	41767395	41786070	18676	0	ENSG00000173801	JUP	junction plakoglobin
chr8.10838936.10840376	-0.0535682	5.85867	3.18298	0.082724	0.999891	Promoter (<=1kb)	8	10765823	10839771	73949	0	ENSG00000254093	PINX1	PIN2 (TERF1) interacting telomerase inhibitor 1
chr17.36195173.36197612	-0.0759367	5.66394	3.18289	0.0827281	0.999891	Promoter (<=1kb)	17	36194996	36196457	1462	0	ENSG00000276085	CCL3L3	C-C motif chemokine ligand 3 like 3
chr7.151012578.151014535	-0.0620129	5.09408	3.18151	0.0827923	0.999891	Promoter (<=1kb)	7	151013295	151014304	1010	0	ENSG00000181652	ATG9B	autophagy related 9B
chr2.120905150.120909376	-0.118414	4.9305	3.17998	0.082863	0.999891	Intron (ENST00000482119.6/2736, intron 2 of 3)	2	120797345	120975034	177690	107806	ENSG00000074047	GLI2	GLI family zinc finger 2
chr1.228486288.228488459	0.0483127	6.49345	3.17888	0.0829142	0.999891	Promoter (<=1kb)	1	228487382	228496188	8807	0	ENSG00000168159	RNF187	ring finger protein 187
chr19.14392645.14398981	-0.109518	6.10388	3.17836	0.0829386	0.999891	Promoter (<=1kb)	19	14396250	14397911	1662	0	ENSG00000123146	ADGRE5	adhesion G protein-coupled receptor E5
chr5.49408391.49410256	-0.140131	5.2925	3.17579	0.083058	0.999891	Distal Intergenic	5	50398027	50411998	13972	1001742	ENSG00000170571	EMB	embigin
chr2.108718780.108720316	0.0475979	6.05891	3.1755	0.0830712	0.999891	Promoter (<=1kb)	2	108719482	108785809	66328	0	ENSG00000153201	RANBP2	RAN binding protein 2
chr22.38754009.38757480	0.0509933	7.18078	3.17236	0.0832176	0.999891	Promoter (<=1kb)	22	38737330	38754697	17368	0	ENSG00000100242	SUN2	Sad1 and UNC84 domain containing 2
chr7.100951580.100961888	-0.129175	7.67527	3.17222	0.0832242	0.999891	Promoter (<=1kb)	7	100957965	100967890	9926	0	ENSG00000169894	MUC3A	mucin 3A, cell surface associated
chr11.60953432.60954941	0.0608252	5.80449	3.17142	0.0832616	0.999891	Promoter (<=1kb)	11	60937060	60952653	15594	-780	ENSG00000110446	SLC15A3	solute carrier family 15 member 3
chr5.88882215.88884760	-0.0744364	5.64072	3.17134	0.0832653	0.999891	Promoter (<=1kb)	5	88877963	88882996	5034	0	ENSG00000081189	MEF2C	myocyte enhancer factor 2C
chr2.110046305.110052015	-0.136263	5.23222	3.1705	0.0833046	0.999891	Promoter (<=1kb)	2	110022447	110050064	27618	0	NA	LOC105373985	delta-like protein 3
chr5.132865778.132867414	-0.0557822	6.21497	3.16787	0.083427	0.999891	Promoter (<=1kb)	5	132861181	132866079	4899	0	ENSG00000164404	GDF9	growth differentiation factor 9
chr2.44167438.44169993	-0.052417	7.36865	3.16585	0.0835216	0.999891	Promoter (<=1kb)	2	44167969	44218537	50569	0	ENSG00000138032	PPM1B	protein phosphatase, Mg2+/Mn2+ dependent 1B
chr5.49599347.49603177	-0.175917	11.838	3.1646	0.0835805	0.999891	Distal Intergenic	5	50398027	50411998	13972	808821	ENSG00000170571	EMB	embigin
chr13.32537945.32539552	0.0556437	5.81426	3.16449	0.0835852	0.999891	Promoter (<=1kb)	13	32435743	32538683	102941	0	ENSG00000244754	N4BP2L2	NEDD4 binding protein 2 like 2
chr9.40998119.41000967	-0.140881	4.85102	3.16305	0.0836529	0.999891	Intron (ENST00000690347.1/100132352, intron 3 of 8)	9	40992426	41218410	225985	5694	NA	FRG1HP	FSHD region gene 1 family member H, pseudogene
chr3.141485526.141488122	0.0676582	5.7402	3.16147	0.0837272	0.999891	Promoter (<=1kb)	3	141487027	141615344	128318	0	ENSG00000155903	RASA2	RAS p21 protein activator 2
chr9.98190736.98194041	-0.05866	5.80927	3.15923	0.0838324	0.999891	Promoter (<=1kb)	9	98120975	98192637	71663	0	ENSG00000106789	CORO2A	coronin 2A
chr16.38277486.38280524	-0.165512	6.40815	3.15602	0.0839836	0.999891	Distal Intergenic	16	35748357	35755796	7440	2529130	ENSG00000261122	LINC02167	long intergenic non-protein coding RNA 2167
chr10.97353899.97354628	-0.0694117	5.05684	3.15486	0.0840379	0.999891	Distal Intergenic	10	97357106	97363867	6762	9239	ENSG00000052749	RRP12	ribosomal RNA processing 12 homolog
chr6.157020553.157022636	0.0442099	6.26674	3.29564	0.0840882	0.999891	Promoter (<=1kb)	6	157022286	157208694	186409	0	ENSG00000049618	ARID1B	AT-rich interaction domain 1B
chr22.50540496.50543238	0.0663208	6.82016	3.15377	0.0840893	0.999891	Promoter (<=1kb)	22	50541108	50543011	1904	0	NA	LOC102724608	uncharacterized LOC102724608
chr2.237672797.237675610	0.0561186	7.25627	3.15333	0.0841104	0.999891	Intron (ENST00000308482.14/9208, intron 1 of 23)	2	237683404	237684473	1070	-7794	ENSG00000124831	LRRFIP1	LRR binding FLII interacting protein 1
chr21.5327104.5330228	-0.154532	5.24039	3.15217	0.0841649	0.999891	Distal Intergenic	21	5157012	5165472	8461	-161633	NA	LOC102724200	trafficking protein particle complex subunit 10-like
chr19.41326806.41329421	-0.0515921	6.43371	3.15207	0.0841697	0.999891	Intron (ENST00000598758.5/7040, intron 2 of 3)	19	41319733	41320754	1022	7074	ENSG00000142039	CCDC97	coiled-coil domain containing 97
chr1.58699088.58700437	-0.0547557	5.14771	3.14901	0.0843142	0.999891	Promoter (<=1kb)	1	58658968	58699999	41032	0	ENSG00000162601	MYSM1	Myb like, SWIRM and MPN domains 1
chr6.89078933.89083891	0.0467301	7.4685	3.14837	0.0843446	0.999891	Promoter (<=1kb)	6	89080751	89084345	3595	0	ENSG00000146278	PNRC1	proline rich nuclear receptor coactivator 1
chr18.15236689.15246005	-0.122337	5.72603	3.14783	0.08437	0.999891	Distal Intergenic	18	15316485	15325919	9435	79914	ENSG00000215512	LOC644669	ankyrin repeat domain 30B pseudogene
chr19.2782516.2783841	0.0663331	5.84319	3.14624	0.0844454	0.999891	Promoter (<=1kb)	19	2754715	2783273	28559	0	ENSG00000104969	SGTA	small glutamine rich tetratricopeptide repeat co-chaperone alpha
chr9.5626705.5627948	0.0661057	5.28019	3.14594	0.0844597	0.999891	Promoter (1-2kb)	9	5629025	5769674	140650	-1077	ENSG00000107036	RIC1	RIC1 homolog, RAB6A GEF complex partner 1
chr1.36400640.36402319	-0.0769739	5.11405	3.14493	0.0845075	0.999891	Promoter (2-3kb)	1	36393436	36397908	4473	-2733	ENSG00000181817	LSM10	LSM10, U7 small nuclear RNA associated
chr4.158208787.158210828	-0.0673573	5.4719	3.14338	0.0845811	0.999891	Promoter (<=1kb)	4	158210194	158235443	25250	0	ENSG00000164124	TMEM144	transmembrane protein 144
chr17.43240414.43242589	0.0681292	5.90464	3.13866	0.0848057	0.999891	Exon (ENST00000616535.1/ENST00000616535.1, exon 1 of 1)	17	43233787	43233977	191	-6438	ENSG00000274585	RNU2-1	RNA, U2 small nuclear 1
chr1.228351896.228357029	-0.12264	5.13368	3.13856	0.0848102	0.999891	Promoter (<=1kb)	1	228353007	228361250	8244	0	ENSG00000154358	OBSCN	obscurin, cytoskeletal calmodulin and titin-interacting RhoGEF
chr12.132380863.132385253	-0.132417	5.24703	3.12935	0.0852504	0.999891	Distal Intergenic	12	132329850	132331575	1726	51014	ENSG00000255916	LOC101928416	uncharacterized LOC101928416
chr7.75527041.75528694	0.0544849	5.87613	3.12932	0.0852517	0.999891	Promoter (<=1kb)	7	75511017	75527579	16563	0	ENSG00000127957	PMS2P3	PMS1 homolog 2, mismatch repair system component pseudogene 3
chr15.40754476.40755776	0.0942848	5.13223	3.12408	0.0855031	0.999891	Promoter (<=1kb)	15	40735888	40755246	19359	0	ENSG00000137824	RMDN3	regulator of microtubule dynamics 3
chrY.56863103.56867432	-0.135086	5.65635	3.12384	0.0855148	0.999891	Distal Intergenic	24	57067865	57130289	62425	-200433	ENSG00000124333	VAMP7	vesicle associated membrane protein 7
chr2.240894677.240899842	-0.122118	4.95101	3.12314	0.0855481	0.999891	Promoter (<=1kb)	2	240886048	240896156	10109	0	ENSG00000172478	MAB21L4	mab-21 like 4
chr3.63862797.63865038	0.0702955	5.21231	3.12197	0.0856045	0.999891	Promoter (<=1kb)	3	63863155	63902202	39048	0	ENSG00000163635	ATXN7	ataxin 7
chr10.43042496.43047083	-0.128522	4.91599	3.12075	0.0856635	0.999891	Distal Intergenic	10	43077064	43127435	50372	-29981	ENSG00000165731	RET	ret proto-oncogene
chr16.81006205.81008213	0.0401883	7.27334	3.11908	0.0857437	0.999891	Promoter (<=1kb)	16	81006552	81022885	16334	0	ENSG00000166451	CENPN	centromere protein N
chr13.99199512.99202191	0.0468355	6.50074	3.11828	0.0857825	0.999891	Promoter (<=1kb)	13	99181223	99200693	19471	0	ENSG00000228889	UBAC2-AS1	UBAC2 antisense RNA 1
chr5.172885200.172888408	-0.0481284	6.26303	3.11666	0.0858605	0.999891	Intron (ENST00000393784.8/57222, intron 1 of 9)	5	172878275	172952792	74518	6926	ENSG00000113719	ERGIC1	endoplasmic reticulum-golgi intermediate compartment 1
chr3.179604008.179605279	0.0616049	5.47629	3.11578	0.0859032	0.999891	Promoter (<=1kb)	3	179588285	179604638	16354	0	ENSG00000136522	MRPL47	mitochondrial ribosomal protein L47
chrX.1373019.1380372	-0.0853738	5.64968	3.11283	0.0860458	0.999891	Exon (ENST00000381469.7/3563, exon 8 of 10)	23	1387345	1392088	4744	11716	ENSG00000169100	SLC25A6	solute carrier family 25 member 6
chr7.149775529.149778047	-0.0784147	4.87345	3.11276	0.0860493	0.999891	Promoter (<=1kb)	7	149776042	149833829	57788	0	ENSG00000197558	SSPOP	SCO-spondin, pseudogene
chr14.60151305.60152782	0.087046	4.88975	3.10857	0.0862521	0.999891	Promoter (<=1kb)	14	60144806	60153174	8369	392	ENSG00000100612	DHRS7	dehydrogenase/reductase 7
chr3.16179647.16184060	-0.0921969	5.21356	3.10837	0.0862621	0.999891	Exon (ENST00000470031.1/117248, exon 2 of 2)	3	16175665	16208645	32981	3983	ENSG00000131386	GALNT15	polypeptide N-acetylgalactosaminyltransferase 15
chr19.54747021.54748538	0.0642632	5.48232	3.10733	0.0863126	0.999891	Exon (ENST00000342376.4/3804, exon 5 of 8)	19	54738513	54753052	14540	8509	ENSG00000243772	KIR2DL3	killer cell immunoglobulin like receptor, two Ig domains and long cytoplasmic tail 3
chr5.6711842.6715073	0.0484237	6.99257	3.10677	0.0863397	0.999891	Promoter (<=1kb)	5	6713432	6757044	43613	0	ENSG00000112941	TENT4A	terminal nucleotidyltransferase 4A
chr1.155015667.155018148	-0.0731815	5.18088	3.10586	0.0863841	0.999891	Promoter (1-2kb)	1	155014448	155016981	2534	1220	ENSG00000160685	ZBTB7B	zinc finger and BTB domain containing 7B
chr17.27530714.27533263	0.0479906	6.61253	3.10096	0.0866224	0.999891	Intron (ENST00000644974.2/8844, intron 1 of 20)	17	27560317	27579878	19562	-27054	ENSG00000141068	KSR1	kinase suppressor of ras 1
chr21.9733497.9741166	-0.120185	6.31308	3.10064	0.0866383	0.999891	Distal Intergenic	21	9806875	9809723	2849	68557	ENSG00000280081	LINC01667	long intergenic non-protein coding RNA 1667
chr16.2506794.2508520	-0.0657558	5.28895	3.10059	0.0866408	0.999891	Promoter (2-3kb)	16	2504534	2509560	5027	2261	ENSG00000162065	TBC1D24	TBC1 domain family member 24
chr3.9932501.9934585	0.0483143	6.34086	3.09957	0.0866906	0.999891	Promoter (<=1kb)	3	9933793	9945357	11565	0	ENSG00000163703	CRELD1	cysteine rich with EGF like domains 1
chr1.121360961.121363175	0.0699218	4.91714	3.09788	0.0867728	0.999891	Exon (ENST00000437515.1/100873165, exon 3 of 4)	1	121396754	121463129	66376	-33579	ENSG00000227082	LINC02798	long intergenic non-protein coding RNA 2798
chr9.134457617.134460225	-0.0805173	4.80907	3.0972	0.0868062	0.999891	Distal Intergenic	9	134505472	134521442	15971	-45247	NA	LOC100506532	uncharacterized LOC100506532
chr1.212413859.212416028	-0.049652	6.10438	3.09672	0.0868299	0.999891	Promoter (<=1kb)	1	212363928	212414886	50959	0	ENSG00000065600	PACC1	proton activated chloride channel 1
chr2.128320203.128322721	-0.0723703	5.4261	3.09513	0.0869073	0.999891	Promoter (1-2kb)	2	128265480	128318868	53389	-1336	ENSG00000136720	HS6ST1	heparan sulfate 6-O-sulfotransferase 1
chr5.134873685.134875595	0.0523276	5.73098	3.09405	0.0869603	0.999891	Promoter (<=1kb)	5	134874371	134900039	25669	0	ENSG00000113621	TXNDC15	thioredoxin domain containing 15
chr1.228457102.228459471	-0.0702273	5.73219	3.0926	0.0870315	0.999891	Promoter (<=1kb)	1	228456979	228457873	895	0	ENSG00000181218	H2AW	H2A.W histone
chr2.237690831.237695761	0.0425879	7.29054	3.09211	0.0870553	0.999891	Promoter (<=1kb)	2	237692145	237765279	73135	0	ENSG00000124831	LRRFIP1	LRR binding FLII interacting protein 1
chr4.3709492.3714938	-0.146962	5.04817	3.09191	0.087065	0.999891	Distal Intergenic	4	3673593	3677855	4263	-31638	ENSG00000250632	LINC02171	long intergenic non-protein coding RNA 2171
chr2.121071111.121075546	-0.133765	4.88675	3.09173	0.0870743	0.999891	Distal Intergenic	2	121224164	121234274	10111	158728	ENSG00000115112	TFCP2L1	transcription factor CP2 like 1
chr21.44880610.44882054	0.0778701	5.19283	3.09006	0.0871562	0.999891	Distal Intergenic	21	44849586	44873903	24318	-6708	ENSG00000183255	PTTG1IP	PTTG1 interacting protein
chr15.55249980.55251301	0.0803371	5.20499	3.08919	0.0871991	0.999891	Promoter (<=1kb)	15	55205616	55249035	43420	-946	ENSG00000069974	RAB27A	RAB27A, member RAS oncogene family
chr19.892728.893906	0.074313	5.17817	3.08899	0.0872086	0.999891	Promoter (<=1kb)	19	867630	893218	25589	0	ENSG00000175221	MED16	mediator complex subunit 16
chr2.55231699.55233561	-0.0714221	5.80754	3.08868	0.087224	0.999891	Promoter (<=1kb)	2	55231903	55235588	3686	0	ENSG00000143947	RPS27A	ribosomal protein S27a
chr9.109012082.109014212	-0.0792607	5.02313	3.08718	0.0872976	0.999891	Promoter (<=1kb)	9	108942577	109013499	70923	0	ENSG00000119326	CTNNAL1	catenin alpha like 1
chr21.7915786.7970761	-0.14245	9.58272	3.08585	0.0873632	0.999891	Distal Intergenic	21	7816675	7829926	13252	-85861	ENSG00000276289	LOC102723475	potassium voltage-gated channel subfamily E regulatory subunit 1B
chr20.28643648.28646103	-0.143473	5.3485	3.08121	0.0875921	0.999891	Distal Intergenic	20	28585918	28602856	16939	-40793	ENSG00000282826	FRG1CP	FSHD region gene 1 family member C, pseudogene
chr5.49616072.49617427	-0.146662	5.82348	3.07752	0.0877742	0.999891	Distal Intergenic	5	50398027	50411998	13972	794571	ENSG00000170571	EMB	embigin
chr7.32890399.32893276	0.0517393	6.63195	3.07641	0.0878295	0.999891	Promoter (<=1kb)	7	32879564	32891153	11590	0	ENSG00000170852	KBTBD2	kelch repeat and BTB domain containing 2
chr17.46191323.46195265	0.0515752	7.06718	3.07616	0.0878417	0.999891	Promoter (<=1kb)	17	46029956	46192800	162845	0	ENSG00000120071	KANSL1	KAT8 regulatory NSL complex subunit 1
chr21.9005046.9009979	-0.132937	5.80577	3.07495	0.0879017	0.999891	Intron (ENST00000623236.1/ENST00000623236.1, intron 1 of 1)	21	8986999	8987178	180	18048	ENSG00000264462	MIR3648-2	microRNA 3648-2
chr6.168072919.168078023	-0.134116	5.05557	3.07247	0.0880249	0.999891	Promoter (<=1kb)	6	168055805	168075866	20062	0	ENSG00000153303	FRMD1	FERM domain containing 1
chr19.4246555.4248469	-0.0428544	6.71098	3.07225	0.0880355	0.999891	Promoter (<=1kb)	19	4247080	4269088	22009	0	ENSG00000105248	YJU2	YJU2 splicing factor homolog
chr13.97975420.97977524	0.0619596	5.82146	3.07168	0.0880642	0.999891	Promoter (<=1kb)	13	97975631	97990170	14540	0	ENSG00000065150	IPO5	importin 5
chr19.27793046.27794919	-0.0457198	6.03138	3.07139	0.0880785	0.999891	Promoter (<=1kb)	19	27793431	27806785	13355	0	ENSG00000267575	LINC02987	long intergenic non-protein coding RNA 2987
chr11.10292949.10295815	0.0645552	5.7136	3.06977	0.0881589	0.999891	Promoter (<=1kb)	11	9838039	10294069	456031	0	ENSG00000133812	SBF2	SET binding factor 2
chr6.30719559.30720598	0.0594001	5.51929	3.06855	0.0882198	0.999891	Promoter (<=1kb)	6	30720352	30725422	5071	0	ENSG00000196230	TUBB	tubulin beta class I
chr1.156193326.156194687	-0.0511174	5.85735	3.06775	0.0882598	0.999891	Promoter (<=1kb)	1	156193932	156212795	18864	0	ENSG00000160785	SLC25A44	solute carrier family 25 member 44
chr1.170531391.170532946	-0.0572481	5.63632	3.06506	0.0883939	0.999891	Promoter (<=1kb)	1	170531819	170542523	10705	0	ENSG00000120370	GORAB	golgin, RAB6 interacting
chr16.30354482.30356662	0.0520158	6.34932	3.05986	0.0886535	0.999891	Promoter (<=1kb)	16	30352847	30354934	2088	0	ENSG00000169217	CD2BP2	CD2 cytoplasmic tail binding protein 2
chr7.2638871.2642299	-0.0750112	5.53472	3.05982	0.0886554	0.999891	Intron (ENST00000258796.12/80727, intron 1 of 13)	7	2645532	2647176	1645	-3233	ENSG00000136295	TTYH3	tweety family member 3
chr4.80183459.80185260	-0.0714476	4.96359	3.05883	0.0887053	0.999891	Promoter (<=1kb)	4	80183879	80196598	12720	0	ENSG00000152784	PRDM8	PR/SET domain 8
chr6.52576144.52577835	0.056702	5.7466	3.05712	0.0887912	0.999891	Promoter (<=1kb)	6	52576787	52584001	7215	0	ENSG00000225791	TRAM2-AS1	TRAM2 antisense RNA 1 (head to head)
chr1.160710983.160713518	-0.0698555	5.29593	3.05599	0.0888476	0.999891	Promoter (<=1kb)	1	160683519	160711803	28285	0	ENSG00000117091	CD48	CD48 molecule
chr5.132065857.132071304	-0.117378	5.22701	3.05579	0.0888575	0.999891	Promoter (2-3kb)	5	132073789	132076170	2382	-2485	ENSG00000164400	CSF2	colony stimulating factor 2
chr10.47413927.47421482	-0.139836	5.551	3.05408	0.0889436	0.999891	Distal Intergenic	10	47365496	47384293	18798	-29635	ENSG00000265763	ZNF488	zinc finger protein 488
chr4.123396585.123400139	-0.0631175	5.59365	3.05075	0.0891112	0.999891	Promoter (<=1kb)	4	123396795	123401793	4999	0	ENSG00000164056	SPRY1	sprouty RTK signaling antagonist 1
chr2.27121859.27124572	0.0378324	6.3438	3.05057	0.0891201	0.999891	Promoter (<=1kb)	2	27123789	27130353	6565	0	ENSG00000143994	ABHD1	abhydrolase domain containing 1
chr18.20938060.20940525	-0.179279	6.92834	3.05023	0.0891372	0.999891	Distal Intergenic	18	20953290	20954870	1581	14345	ENSG00000067900	ROCK1	Rho associated coiled-coil containing protein kinase 1
chr15.84569955.84571428	0.0673712	5.1006	3.04886	0.0892062	0.999891	Promoter (<=1kb)	15	84570649	84573254	2606	0	ENSG00000259728	LINC00933	long intergenic non-protein coding RNA 933
chr5.81300906.81302244	0.0486822	5.51026	3.04697	0.0893019	0.999891	Promoter (<=1kb)	5	81201341	81301472	100132	0	ENSG00000247572	CKMT2-AS1	CKMT2 antisense RNA 1
chr12.11170925.11171950	0.0687443	5.13446	3.04147	0.0895796	0.999891	Promoter (<=1kb)	12	11171194	11176016	4823	0	ENSG00000256537	SMIM10L1	small integral membrane protein 10 like 1
chr8.144427700.144431117	-0.0447069	6.27441	3.03763	0.0897748	0.999891	Promoter (<=1kb)	8	144424105	144428543	4439	0	ENSG00000160948	VPS28	VPS28 subunit of ESCRT-I
chr3.38603484.38611487	-0.12411	5.69855	3.03415	0.0899514	0.999891	Exon (ENST00000414099.6/6331, exon 6 of 26)	3	38629842	38633220	3379	21733	ENSG00000183873	SCN5A	sodium voltage-gated channel alpha subunit 5
chr3.50339859.50341888	-0.0616996	5.91754	3.0336	0.0899797	0.999891	Promoter (<=1kb)	3	50336570	50340830	4261	0	ENSG00000068028	RASSF1	Ras association domain family member 1
chr9.130892956.130894439	-0.0871568	5.00104	3.03293	0.0900136	0.999891	Promoter (2-3kb)	9	130892707	130896812	4106	2373	ENSG00000188710	QRFP	pyroglutamylated RFamide peptide
chr6.58909766.58915529	-0.138279	5.22554	3.03263	0.0900286	0.999891	Distal Intergenic	6	58038468	58096509	58042	871299	NA	LOC101927293	uncharacterized LOC101927293
chr5.35617370.35618533	-0.0799982	4.91009	3.03071	0.0901269	0.999891	Promoter (<=1kb)	5	35617844	35671575	53732	0	ENSG00000152582	SPEF2	sperm flagellar 2
chr18.2654779.2657402	0.0476777	6.44784	3.03056	0.0901342	0.999891	Promoter (<=1kb)	18	2652170	2655395	3226	0	ENSG00000266405	CBX3P2	chromobox 3 pseudogene 2
chr11.1262130.1263422	-0.0905396	4.77229	3.02892	0.0902179	0.999891	Promoter (2-3kb)	11	1259523	1260085	563	2608	ENSG00000117983	MUC5B	mucin 5B, oligomeric mucus/gel-forming
chr12.28189986.28191992	-0.0759638	5.32705	3.02799	0.0902656	0.999891	Promoter (<=1kb)	12	28190427	28550166	359740	0	ENSG00000123106	CCDC91	coiled-coil domain containing 91
chr9.6006882.6008924	0.0591478	6.22594	3.02542	0.0903972	0.999891	Promoter (<=1kb)	9	5919022	6007787	88766	0	ENSG00000183354	KIAA2026	KIAA2026
chr15.20371143.20376583	-0.123401	5.35124	3.02388	0.0904758	0.999891	Distal Intergenic	15	20439270	20440670	1401	64087	ENSG00000180229	HERC2P3	HERC2 pseudogene 3
chr19.8004607.8006254	0.088983	5.31749	3.02274	0.0905341	0.999891	Promoter (<=1kb)	19	7958573	8005641	47069	0	ENSG00000066044	ELAVL1	ELAV like RNA binding protein 1
chr19.9620619.9622076	0.077801	4.93332	3.02232	0.0905557	0.999891	Promoter (<=1kb)	19	9621249	9647203	25955	0	ENSG00000267106	ZNF561-AS1	ZNF561 antisense RNA 1 (head to head)
chr1.163321160.163322342	-0.0775138	4.99445	3.02046	0.0906512	0.999891	Promoter (<=1kb)	1	163300558	163321704	21147	0	ENSG00000143248	RGS5	regulator of G protein signaling 5
chr1.778092.779799	0.0463646	6.41532	3.01988	0.0906811	0.999891	Promoter (<=1kb)	1	725885	778626	52742	0	NA	LOC100288069	uncharacterized LOC100288069
chr2.159285821.159287546	0.0510776	6.01634	3.01921	0.0907157	0.999891	Promoter (<=1kb)	2	159235801	159286552	50752	0	ENSG00000196151	WDSUB1	WD repeat, sterile alpha motif and U-box domain containing 1
chr1.28736299.28737863	0.0454535	6.06574	3.01847	0.0907534	0.999891	Promoter (<=1kb)	1	28736621	28742871	6251	0	ENSG00000198492	YTHDF2	YTH N6-methyladenosine RNA binding protein 2
chr8.119600988.119602179	0.0632637	4.99397	3.27555	0.0907908	0.999891	Exon (ENST00000259486.10/5168, exon 10 of 26)	8	119557409	119593008	35600	-7981	ENSG00000136960	ENPP2	ectonucleotide pyrophosphatase/phosphodiesterase 2
chr16.33336132.33340026	-0.14814	5.62236	3.01757	0.0907997	0.999891	Distal Intergenic	16	33206431	33330342	123912	-5791	NA	LOC105369266	uncharacterized LOC105369266
chr3.197022217.197026937	-0.105017	5.07725	3.01653	0.0908533	0.999891	Promoter (<=1kb)	3	197021294	197023095	1802	0	ENSG00000163975	MELTF	melanotransferrin
chr21.38830646.38832332	0.0556671	6.37076	3.01507	0.0909284	0.999891	Intron (ENST00000663561.1/400867, intron 2 of 2)	21	38809636	38818646	9011	21011	ENSG00000157557	ETS2	ETS proto-oncogene 2, transcription factor
chr2.162342379.162345508	-0.0493801	6.59302	3.01488	0.0909383	0.999891	Promoter (<=1kb)	2	162344132	162363123	18992	0	ENSG00000115271	GCA	grancalcin
chr16.24538901.24541101	0.0422145	6.47579	3.01198	0.0910878	0.999891	Promoter (<=1kb)	16	24539556	24555859	16304	0	ENSG00000122257	RBBP6	RB binding protein 6, ubiquitin ligase
chr19.27372243.27377085	-0.137595	5.04388	3.0099	0.0911952	0.999891	Distal Intergenic	19	27681744	27685255	3512	308170	NA	LOC105372345	uncharacterized LOC105372345
chr2.176001020.176003004	0.060876	5.76321	3.00623	0.0913853	0.999891	Promoter (<=1kb)	2	175970764	176002263	31500	0	ENSG00000144320	LNPK	lunapark, ER junction formation factor
chr16.34062255.34066346	-0.125342	7.20527	3.00544	0.0914264	0.999891	Distal Intergenic	16	33973047	33976346	3300	-85910	NA	LOC105369183	uncharacterized LOC105369183
chr5.14871258.14872998	-0.0859966	4.97162	3.0053	0.0914334	0.999891	Promoter (<=1kb)	5	14768616	14871472	102857	0	ENSG00000154122	ANKH	ANKH inorganic pyrophosphate transport regulator
chr7.128343431.128344230	-0.0697306	4.92206	3.00188	0.0916108	0.999891	Promoter (<=1kb)	7	128310480	128343870	33391	0	ENSG00000106344	RBM28	RNA binding motif protein 28
chr10.69333988.69335936	-0.0846966	4.89646	3.00144	0.091634	0.999891	Promoter (2-3kb)	10	69338020	69386791	48772	-2084	ENSG00000156515	HK1	hexokinase 1
chr20.63566961.63569880	0.0480094	6.52422	3.00009	0.0917038	0.999891	Promoter (<=1kb)	20	63558086	63568074	9989	0	ENSG00000130589	HELZ2	helicase with zinc finger 2
chr6.32127616.32128836	-0.0663953	5.81515	2.99941	0.0917395	0.999891	Promoter (<=1kb)	6	32120509	32127767	7259	0	ENSG00000213676	ATF6B	activating transcription factor 6 beta
chr8.142338143.142343244	-0.0986055	5.29665	2.99582	0.0919264	0.999891	Intron (ENST00000524325.6/203062, intron 4 of 13)	8	142274781	142354724	79944	11480	ENSG00000171045	TSNARE1	t-SNARE domain containing 1
chr17.59892126.59893839	0.0496509	6.15019	2.99102	0.092177	0.999891	Promoter (<=1kb)	17	59859490	59892715	33226	0	ENSG00000108423	TUBD1	tubulin delta 1
chr19.10652386.10654956	0.0420254	7.16031	2.99079	0.0921893	0.999891	Promoter (<=1kb)	19	10651862	10653844	1983	0	ENSG00000267100	ILF3-DT	ILF3 divergent transcript
chr17.76584634.76586484	-0.057418	5.61527	2.99034	0.0922128	0.999891	Promoter (<=1kb)	17	76570579	76585856	15278	0	ENSG00000070731	ST6GALNAC2	ST6 N-acetylgalactosaminide alpha-2,6-sialyltransferase 2
chr2.202237730.202239211	0.070736	5.04738	2.98967	0.0922478	0.999891	Promoter (<=1kb)	2	202207031	202238462	31432	0	ENSG00000116030	SUMO1	small ubiquitin like modifier 1
chr12.40223645.40225436	0.0741579	5.17625	2.98923	0.0922708	0.999891	Promoter (<=1kb)	12	40186009	40223803	37795	0	NA	LRRK2-DT	LRRK2 divergent transcript
chr15.20007533.20014517	-0.132273	5.37395	2.9889	0.0922882	0.999891	Promoter (<=1kb)	15	20012741	20014208	1468	0	NA	FAM30B	family with sequence similarity 30 member B
chr19.45729783.45731484	0.0656034	5.2169	2.98827	0.0923213	0.999891	Promoter (<=1kb)	19	45710629	45730896	20268	0	ENSG00000177051	FBXO46	F-box protein 46
chr17.27293390.27295449	0.0515557	6.52667	2.98573	0.0924542	0.999891	Promoter (<=1kb)	17	27293910	27293996	87	0	ENSG00000263583	MIR4522	microRNA 4522
chr14.104977216.104984138	-0.101174	5.74403	2.98485	0.0925004	0.999891	Promoter (<=1kb)	14	104937253	104978374	41122	0	ENSG00000185567	AHNAK2	AHNAK nucleoprotein 2
chr5.610319.612969	-0.0705331	5.42344	2.98466	0.0925106	0.999891	Promoter (<=1kb)	5	602620	612210	9591	0	NA	CEP72-DT	CEP72 divergent transcript
chr1.38990493.38992649	0.0534996	5.88097	2.98368	0.0925619	0.999891	Promoter (<=1kb)	1	38991276	39006059	14784	0	ENSG00000174574	AKIRIN1	akirin 1
chr1.156105873.156107784	-0.103131	5.56391	2.98221	0.0926395	0.999891	Promoter (<=1kb)	1	156106698	156138573	31876	0	ENSG00000160789	LMNA	lamin A/C
chr11.124622188.124623727	0.0730025	4.80746	2.98185	0.0926582	0.999891	Promoter (<=1kb)	11	124622836	124632434	9599	0	ENSG00000154144	TBRG1	transforming growth factor beta regulator 1
chr12.68610049.68612101	0.0621854	6.34285	2.97738	0.0928938	0.999891	Promoter (<=1kb)	12	68610855	68650882	40028	0	ENSG00000127314	RAP1B	RAP1B, member of RAS oncogene family
chr20.50146007.50147723	-0.0559863	5.53323	2.97613	0.0929597	0.999891	Intron (ENST00000341698.2/387522, intron 1 of 7)	20	50081124	50153637	72514	5914	ENSG00000124208	PEDS1-UBE2V1	PEDS1-UBE2V1 readthrough
chr21.10443292.10451084	-0.125798	6.08569	2.96929	0.0933221	0.999891	Intron (ENST00000474011.5/85319, intron 2 of 2)	21	10454134	10516431	62298	-3050	NA	BAGE2	BAGE family member 2, pseudogene
chr3.39131077.39136322	-0.0881622	5.16357	2.96913	0.0933308	0.999891	Promoter (<=1kb)	3	39131521	39138899	7379	0	ENSG00000168026	TTC21A	tetratricopeptide repeat domain 21A
chr12.132886970.132888440	0.0505893	6.2549	2.96856	0.0933606	0.999891	Promoter (<=1kb)	12	132870725	132887522	16798	0	ENSG00000072609	CHFR	checkpoint with forkhead and ring finger domains
chr6.144149522.144154737	0.0405588	7.33629	2.96776	0.0934031	0.999891	Promoter (<=1kb)	6	144150517	144191939	41423	0	ENSG00000135604	STX11	syntaxin 11
chr1.26278402.26283111	-0.0550779	6.32592	2.96505	0.0935476	0.999891	Promoter (<=1kb)	1	26280086	26281522	1437	0	ENSG00000142669	SH3BGRL3	SH3 domain binding glutamate rich protein like 3
chr10.133679136.133682317	-0.126264	5.70751	2.95941	0.0938481	0.999891	Exon (ENST00000622058.1/ENST00000622058.1, exon 1 of 1)	10	133623895	133626795	2901	-52342	ENSG00000225899	FRG2B	FSHD region gene 2 family member B
chr2.232605751.232606696	-0.0764296	4.90932	2.9588	0.0938808	0.999891	Promoter (<=1kb)	2	232606057	232682340	76284	0	ENSG00000115468	EFHD1	EF-hand domain family member D1
chr19.1101125.1102952	0.0623472	5.47807	2.95748	0.0939512	0.999891	Promoter (1-2kb)	19	1103994	1106779	2786	-1042	ENSG00000167468	GPX4	glutathione peroxidase 4
chr11.134736768.134741168	-0.13122	4.94458	2.95541	0.0940617	0.999891	Promoter (1-2kb)	11	134735596	134763810	28215	1173	ENSG00000251226	LINC02714	long intergenic non-protein coding RNA 2714
chr11.5624251.5625824	-0.0608319	5.27889	2.95488	0.0940902	0.999891	Promoter (<=1kb)	11	5572289	5624894	52606	0	ENSG00000132256	TRIM5	tripartite motif containing 5
chr17.82859106.82860946	-0.0710228	5.31866	2.95343	0.0941681	0.999891	Promoter (<=1kb)	17	82860394	82920606	60213	0	ENSG00000141556	TBCD	tubulin folding cofactor D
chr4.124710013.124713736	0.0455895	6.41964	2.94944	0.0943819	0.999891	Promoter (<=1kb)	4	124664048	124712732	48685	0	ENSG00000151458	ANKRD50	ankyrin repeat domain containing 50
chr13.91346930.91349545	0.056327	6.30662	2.94902	0.0944044	0.999891	Promoter (<=1kb)	13	91347820	91352402	4583	0	ENSG00000215417	MIR17HG	miR-17-92a-1 cluster host gene
chr11.118607545.118611395	-0.0969195	5.62458	2.94787	0.0944664	0.999891	Promoter (<=1kb)	11	118607615	118658028	50414	0	ENSG00000019144	PHLDB1	pleckstrin homology like domain family B member 1
chr17.75771153.75777277	-0.0745684	6.06877	2.93946	0.0949203	0.999891	Promoter (2-3kb)	17	75778567	75779286	720	2009	ENSG00000132475	H3-3B	H3.3 histone B
chr22.44067464.44069666	-0.0570933	6.68895	2.93931	0.0949282	0.999891	Promoter (<=1kb)	22	44069061	44169184	100124	0	ENSG00000188677	PARVB	parvin beta
chr1.150233386.150236731	-0.0422274	6.61135	2.93917	0.0949359	0.999891	Promoter (<=1kb)	1	150218555	150234678	16124	0	ENSG00000143401	ANP32E	acidic nuclear phosphoprotein 32 family member E
chr13.113948921.113954787	-0.0936347	5.46137	2.93858	0.0949676	0.999891	3' UTR	13	113956549	113970409	13861	15622	ENSG00000283199	C13orf46	chromosome 13 open reading frame 46
chr8.47733563.47739348	0.0440808	7.43255	2.93746	0.0950281	0.999891	Promoter (<=1kb)	8	47736913	47738164	1252	0	ENSG00000221869	CEBPD	CCAAT enhancer binding protein delta
chr18.6413588.6415485	0.0620131	5.24044	2.93719	0.095043	0.999891	Promoter (<=1kb)	18	6311600	6414184	102585	0	ENSG00000154655	L3MBTL4	L3MBTL histone methyl-lysine binding protein 4
chr17.43124358.43126202	-0.0656581	5.26555	3.81087	0.0951445	0.999891	Promoter (<=1kb)	17	43045678	43125288	79611	0	ENSG00000012048	BRCA1	BRCA1 DNA repair associated
chr2.65430304.65433249	-0.0671144	5.8878	2.93449	0.0951891	0.999891	Promoter (<=1kb)	2	65310851	65432599	121749	0	ENSG00000198369	SPRED2	sprouty related EVH1 domain containing 2
chr16.67833111.67834397	-0.0855371	4.99047	2.93445	0.0951914	0.999891	Promoter (<=1kb)	16	67828159	67833860	5702	0	ENSG00000102901	CENPT	centromere protein T
chr1.153658337.153659475	0.0706193	5.33314	2.9329	0.0952756	0.999891	Promoter (<=1kb)	1	153658703	153661852	3150	0	ENSG00000143553	SNAPIN	SNAP associated protein
chr21.44352461.44355130	-0.0555102	5.67489	2.93206	0.0953212	0.999891	Promoter (<=1kb)	21	44353621	44442644	89024	0	ENSG00000142185	TRPM2	transient receptor potential cation channel subfamily M member 2
chr7.134458213.134459716	-0.0679147	5.02406	2.93174	0.0953386	0.999891	Promoter (<=1kb)	7	134449719	134459098	9380	0	ENSG00000085662	AKR1B1	aldo-keto reductase family 1 member B
chr14.19301322.19307080	-0.119483	5.0907	2.9284	0.0955205	0.999891	Promoter (<=1kb)	14	19301704	19316800	15097	0	ENSG00000228294	BMS1P17	BMS1 pseudogene 17
chr4.49574690.49582496	-0.11993	5.9918	2.92789	0.095548	0.999891	Exon (ENST00000507498.2/ENST00000507498.2, exon 1 of 1)	4	49028692	49031276	2585	545999	ENSG00000109182	CWH43	cell wall biogenesis 43 C-terminal homolog
chr11.2990809.2993186	0.0477197	6.58571	2.92784	0.0955509	0.999891	Promoter (<=1kb)	11	2969803	2992102	22300	0	ENSG00000205531	NAP1L4	nucleosome assembly protein 1 like 4
chr2.91569778.91577240	-0.111605	6.34337	2.9277	0.0955587	0.999891	Distal Intergenic	2	91636688	91655378	18691	78138	ENSG00000143429	LSP1P4	LSP1 pseudogene 4
chr4.87005588.87008218	0.0463885	6.53036	2.92766	0.0955609	0.999891	Promoter (<=1kb)	4	87006753	87141035	134283	0	ENSG00000172493	AFF1	AF4/FMR2 family member 1
chrX.136496528.136497970	0.0688732	5.62882	2.92656	0.0956206	0.999891	Promoter (<=1kb)	23	136497079	136512342	15264	0	ENSG00000102241	HTATSF1	HIV-1 Tat specific factor 1
chr2.239720191.239724882	-0.115009	5.13229	2.92579	0.0956629	0.999891	Distal Intergenic	2	239762860	239802883	40024	-37978	NA	LOC150935	uncharacterized LOC150935
chr16.14910460.14912592	0.0625408	6.46062	2.92533	0.0956876	0.999891	Promoter (<=1kb)	16	14911220	14911313	94	0	ENSG00000265537	MIR3180-1	microRNA 3180-1
chr1.165597850.165598733	-0.0919891	5.06021	2.92477	0.0957184	0.999891	Exon (ENST00000669787.1/ENST00000669787.1, exon 1 of 4)	1	165476841	165582155	105315	-15696	ENSG00000237463	LRRC52-AS1	LRRC52 antisense RNA 1
chr14.105473438.105476003	-0.0888664	5.00835	2.92466	0.0957242	0.999891	Promoter (<=1kb)	14	105474814	105480157	5344	0	ENSG00000182809	CRIP2	cysteine rich protein 2
chr8.139730333.139735503	-0.119734	5.07078	2.92466	0.0957243	0.999891	3' UTR	8	139617121	139704109	86989	-26225	ENSG00000169427	KCNK9	potassium two pore domain channel subfamily K member 9
chr6.159038794.159040408	0.0796824	5.87347	2.92457	0.0957291	0.999891	3' UTR	6	159034481	159044991	10511	4583	ENSG00000164691	TAGAP	T cell activation RhoGTPase activating protein
chr17.14604604.14605902	0.0694442	5.59405	2.92353	0.0957862	0.999891	Distal Intergenic	17	14834557	14900557	66001	-228655	ENSG00000238212	LINC02096	long intergenic non-protein coding RNA 2096
chr7.47253380.47255383	-0.0744908	5.06626	2.92327	0.0958001	0.999891	Exon (ENST00000656460.1/ENST00000656460.1, exon 1 of 2)	7	47275154	47280318	5165	24935	ENSG00000136205	TNS3	tensin 3
chr2.241065229.241074410	-0.112572	5.90884	2.92309	0.09581	0.999891	Promoter (<=1kb)	2	241071406	241075605	4200	0	ENSG00000162804	SNED1	sushi, nidogen and EGF like domains 1
chr1.15345753.15346862	-0.0807824	4.67012	2.92239	0.0958484	0.999891	Promoter (<=1kb)	1	15345460	15360623	15164	294	ENSG00000142621	FHAD1	forkhead associated phosphopeptide binding domain 1
chr7.60309824.60312154	-0.141398	5.32144	2.92199	0.0958703	0.999891	Distal Intergenic	7	57450177	57473559	23383	2859648	ENSG00000182111	ZNF716	zinc finger protein 716
chr2.24122920.24124256	0.0731535	5.05282	2.92158	0.0958929	0.999891	Promoter (<=1kb)	2	24115397	24123319	7923	0	ENSG00000176732	PFN4	profilin family member 4
chr3.48847010.48848891	0.0503859	5.96331	2.92011	0.0959733	0.999891	Promoter (<=1kb)	3	48847572	48848493	922	0	ENSG00000224424	PRKAR2A-AS1	PRKAR2A antisense RNA 1
chr8.70607156.70608789	0.0601765	5.57368	2.91954	0.0960047	0.999891	Promoter (<=1kb)	8	70573442	70607778	34337	0	ENSG00000067167	TRAM1	translocation associated membrane protein 1
chr1.23979797.23981085	-0.0456519	5.91807	2.91747	0.096118	0.999891	Promoter (<=1kb)	1	23971339	23980271	8933	0	ENSG00000188529	SRSF10	serine and arginine rich splicing factor 10
chr8.131903413.131905236	0.0514595	5.92362	2.91624	0.0961855	0.999891	Promoter (<=1kb)	8	131904093	132013642	109550	0	ENSG00000132294	EFR3A	EFR3 homolog A
chr17.26936009.26941589	-0.134193	7.05858	2.91603	0.096197	0.999891	Distal Intergenic	17	27293910	27293996	87	352407	ENSG00000263583	MIR4522	microRNA 4522
chr2.10447369.10449492	0.0566602	6.87919	2.91449	0.0962815	0.999891	Promoter (<=1kb)	2	10440601	10447780	7180	0	ENSG00000115758	ODC1	ornithine decarboxylase 1
chr10.47256668.47258297	-0.0684934	5.14014	2.91246	0.0963932	0.999891	Distal Intergenic	10	47300197	47313577	13381	-41900	ENSG00000266524	GDF10	growth differentiation factor 10
chr13.49995565.49997866	0.0567284	6.03549	2.9119	0.096424	0.999891	Promoter (<=1kb)	13	49995888	50012327	16440	0	ENSG00000204977	TRIM13	tripartite motif containing 13
chr17.68601647.68603890	0.086625	5.10359	2.91145	0.0964486	0.999891	Promoter (<=1kb)	17	68535116	68601367	66252	-281	ENSG00000108950	FAM20A	FAM20A golgi associated secretory pathway pseudokinase
chr4.1166715.1172823	-0.0531425	6.31153	2.91139	0.0964519	0.999891	Promoter (<=1kb)	4	1169763	1171070	1308	0	ENSG00000159674	SPON2	spondin 2
chr19.14404083.14407263	-0.0670017	5.77399	2.90803	0.0966373	0.999891	Exon (ENST00000358600.7/976, exon 11 of 18)	19	14408819	14410929	2111	3666	ENSG00000123136	DDX39A	DExD-box helicase 39A
chr14.21068375.21073125	0.040354	6.74476	2.90752	0.0966656	0.999891	Promoter (<=1kb)	14	21070273	21075553	5281	0	ENSG00000165801	ARHGEF40	Rho guanine nucleotide exchange factor 40
chr10.67883811.67885833	0.0521033	6.55378	2.90705	0.0966915	0.999891	Promoter (<=1kb)	10	67884656	67918390	33735	0	ENSG00000096717	SIRT1	sirtuin 1
chr16.29899646.29900792	0.0665529	4.77244	2.90325	0.0969015	0.999891	Promoter (<=1kb)	16	29900375	29905887	5513	0	ENSG00000174939	ASPHD1	aspartate beta-hydroxylase domain containing 1
chr19.32404676.32406456	0.0530732	6.16489	2.90235	0.0969513	0.999891	Promoter (<=1kb)	19	32405543	32413187	7645	0	ENSG00000178904	DPY19L3	dpy-19 like C-mannosyltransferase 3
chr9.35094912.35097083	-0.0630249	5.65003	2.90188	0.0969774	0.999891	Promoter (<=1kb)	9	35088688	35096220	7533	0	ENSG00000165282	PIGO	phosphatidylinositol glycan anchor biosynthesis class O
chr3.169811652.169814413	-0.0722308	5.27753	2.90149	0.096999	0.999891	Promoter (<=1kb)	3	169796745	169812514	15770	0	ENSG00000171757	LRRC34	leucine rich repeat containing 34
chr8.78665126.78666904	-0.0537736	6.12016	2.90146	0.0970005	0.999891	Promoter (<=1kb)	8	78626775	78665982	39208	0	NA	LOC105375911	uncharacterized LOC105375911
chr6.37694784.37698883	-0.0761062	4.93616	2.90132	0.0970084	0.999891	Promoter (<=1kb)	6	37637960	37696811	58852	0	ENSG00000112139	MDGA1	MAM domain containing glycosylphosphatidylinositol anchor 1
chr17.47940828.47942305	-0.0729071	5.24745	2.90095	0.0970293	0.999891	Promoter (<=1kb)	17	47897330	47941389	44060	0	ENSG00000234494	SP2-AS1	SP2 antisense RNA 1
chr18.79618405.79620814	-0.136149	6.35274	2.90029	0.0970656	0.999891	Distal Intergenic	18	79610747	79612303	1557	7659	NA	LOC105372228	uncharacterized LOC105372228
chr17.25919978.25920694	-0.131735	8.19033	2.89757	0.0972166	0.999891	Distal Intergenic	17	27293910	27293996	87	1373302	ENSG00000263583	MIR4522	microRNA 4522
chr15.84980189.84982884	0.0426199	7.02923	2.89556	0.0973286	0.999891	Promoter (<=1kb)	15	84980440	85139145	158706	0	ENSG00000073417	PDE8A	phosphodiesterase 8A
chr8.142738266.142743026	-0.0642793	5.78262	2.89475	0.0973735	0.999891	Promoter (<=1kb)	8	142740949	142742406	1458	0	ENSG00000126233	SLURP1	secreted LY6/PLAUR domain containing 1
chr5.70774759.70779396	-0.11338	5.37877	2.89335	0.0974517	0.999891	Promoter (<=1kb)	5	70775506	70778475	2970	0	NA	LOC101929599	putative POM121-like protein 1-like pseudogene
chr1.248905722.248906985	0.0628557	5.64359	2.89255	0.097496	0.999891	Promoter (<=1kb)	1	248906196	248919946	13751	0	ENSG00000185220	PGBD2	piggyBac transposable element derived 2
chr3.129233149.129234420	0.0675476	5.95268	2.89124	0.0975694	0.999891	Promoter (2-3kb)	3	129230553	129236068	5516	2597	NA	LOC105374102	uncharacterized LOC105374102
chr14.50311454.50313083	0.0453227	6.11755	2.88845	0.0977247	0.999891	Promoter (<=1kb)	14	50302017	50312147	10131	0	ENSG00000087299	L2HGDH	L-2-hydroxyglutarate dehydrogenase
chr10.100228747.100230225	-0.0686446	4.85331	2.88814	0.0977426	0.999891	Promoter (<=1kb)	10	100188300	100229596	41297	0	ENSG00000213341	CHUK	component of inhibitor of nuclear factor kappa B kinase complex
chr16.30697670.30699692	0.0435305	6.81131	2.88689	0.0978121	0.999891	Promoter (<=1kb)	16	30698209	30704309	6101	0	ENSG00000080603	SRCAP	Snf2 related CREBBP activator protein
chr16.75233776.75239089	-0.126558	5.21597	2.88642	0.0978387	0.999891	Promoter (<=1kb)	16	75229037	75236503	7467	0	ENSG00000050820	BCAR1	BCAR1 scaffold protein, Cas family member
chr12.3872557.3873974	-0.0606248	5.58275	2.88321	0.0980184	0.999891	Promoter (<=1kb)	12	3812123	3873350	61228	0	ENSG00000111224	PARP11	poly(ADP-ribose) polymerase family member 11
chr18.80147162.80149163	-0.0803991	4.98912	2.87712	0.0983606	0.999891	Promoter (<=1kb)	18	80147912	80149273	1362	0	ENSG00000267270	PARD6G-AS1	PARD6G antisense RNA 1
chr16.29665697.29667588	-0.0605769	5.72138	2.87698	0.0983683	0.999891	Promoter (2-3kb)	16	29663279	29697638	34360	2419	ENSG00000103485	QPRT	quinolinate phosphoribosyltransferase
chr2.238060154.238061851	0.0491418	6.49664	2.86945	0.0987935	0.999891	Promoter (<=1kb)	2	238060924	238099412	38489	0	ENSG00000132330	SCLY	selenocysteine lyase
chr1.183635129.183636556	0.0562032	6.46021	2.86172	0.0992322	0.999891	Promoter (<=1kb)	1	183623266	183635682	12417	0	ENSG00000162704	ARPC5	actin related protein 2/3 complex subunit 5
chr7.58433557.58435018	-0.121741	4.69369	2.86063	0.0992942	0.999891	Distal Intergenic	7	57450177	57473559	23383	983381	ENSG00000182111	ZNF716	zinc finger protein 716
chr5.172131071.172132062	0.0721604	5.11467	2.85905	0.0993843	0.999891	Intron (ENST00000176763.10/6793, intron 2 of 18)	5	172106803	172115144	8342	-15928	NA	LOC107986477	uncharacterized LOC107986477
chrX.48890955.48892324	-0.0646264	5.13863	2.85774	0.0994591	0.999891	Promoter (<=1kb)	23	48890197	48903105	12909	759	ENSG00000102103	PQBP1	polyglutamine binding protein 1
chr4.26860171.26862255	0.0506414	6.41545	2.85467	0.099634	0.999891	Promoter (<=1kb)	4	26859809	26860244	436	0	NA	STIM2-AS1	STIM2 antisense RNA 1
chr6.35730927.35732788	-0.0727483	5.25584	2.85398	0.0996736	0.999891	Promoter (2-3kb)	6	35573585	35728583	154999	-2345	ENSG00000096060	FKBP5	FKBP prolyl isomerase 5
chr14.24171110.24173773	-0.0728437	4.94648	2.85348	0.0997022	0.999891	Promoter (<=1kb)	14	24171853	24180257	8405	0	ENSG00000100918	REC8	REC8 meiotic recombination protein
chr5.64768013.64769396	0.0614654	5.54002	2.85138	0.0998224	0.999891	Promoter (<=1kb)	5	64727671	64768619	40949	0	ENSG00000153006	SREK1IP1	SREK1 interacting protein 1
chr19.23249737.23250637	-0.0635314	5.14664	2.85022	0.0998887	0.999891	Promoter (<=1kb)	19	23221599	23250394	28796	0	ENSG00000196081	ZNF724	zinc finger protein 724
chr3.195482793.195485227	-0.14439	4.9228	2.84829	0.0999995	0.999891	Distal Intergenic	3	195516676	195519639	2964	34412	ENSG00000184203	PPP1R2	protein phosphatase 1 regulatory inhibitor subunit 2
chr1.155945912.155946874	-0.0711243	4.74096	2.84699	0.100074	0.999891	3' UTR	1	155941638	155943087	1450	4275	ENSG00000173080	RXFP4	relaxin family peptide/INSL5 receptor 4
chr17.42309397.42313176	-0.0756841	5.21858	2.8453	0.100171	0.999891	3' UTR	17	42306170	42311903	5734	3228	ENSG00000126561	STAT5A	signal transducer and activator of transcription 5A
chr9.35489197.35491040	0.0577892	5.68419	2.84106	0.100416	0.999891	Promoter (<=1kb)	9	35490111	35561895	71785	0	ENSG00000198853	RUSC2	RUN and SH3 domain containing 2
chr14.16096704.16100018	-0.152093	4.91746	2.83945	0.100509	0.999891	Distal Intergenic	14	18601117	18602097	981	-2501099	ENSG00000257115	OR11H12	olfactory receptor family 11 subfamily H member 12
chr1.107936467.107937607	0.0938907	4.78698	2.83928	0.100518	0.999891	Intron (ENST00000370056.9/10451, intron 1 of 26)	1	107770659	107963500	192842	25893	ENSG00000134215	VAV3	vav guanine nucleotide exchange factor 3
chr5.179858016.179859535	0.0534086	5.66086	2.83756	0.100617	0.999891	Promoter (<=1kb)	5	179836802	179858797	21996	0	ENSG00000161010	MRNIP	MRN complex interacting protein
chr19.812942.816267	-0.0730653	5.01954	2.83748	0.100622	0.999891	Promoter (<=1kb)	19	813584	813653	70	0	ENSG00000263414	MIR3187	microRNA 3187
chr5.95554385.95555748	-0.0571571	5.93286	2.83734	0.10063	0.999891	Promoter (<=1kb)	5	95541855	95554944	13090	0	ENSG00000198677	TTC37	tetratricopeptide repeat domain 37
chr14.35285114.35286457	0.0651791	5.29563	2.83569	0.100726	0.999891	Intron (ENST00000557565.1/9692, intron 9 of 14)	14	35292317	35293080	764	-5860	ENSG00000100902	PSMA6	proteasome 20S subunit alpha 6
chr8.38381564.38383870	0.0463042	5.91592	2.83363	0.100845	0.999891	Promoter (<=1kb)	8	38337369	38381731	44363	0	ENSG00000147548	NSD3	nuclear receptor binding SET domain protein 3
chr12.56103561.56105553	-0.0442567	6.32317	2.83258	0.100906	0.999891	Promoter (<=1kb)	12	56104537	56113907	9371	0	ENSG00000170515	PA2G4	proliferation-associated 2G4
chr1.47333151.47334987	0.0505189	5.95565	2.83133	0.100978	0.999891	Promoter (<=1kb)	1	47333790	47378839	45050	0	ENSG00000162368	CMPK1	cytidine/uridine monophosphate kinase 1
chr16.67841625.67843706	-0.0467931	6.4597	2.83037	0.101034	0.999891	Promoter (<=1kb)	16	67835248	67841950	6703	0	ENSG00000102901	CENPT	centromere protein T
chr4.176319307.176321030	0.0447756	6.19437	2.82756	0.101197	0.999891	Promoter (<=1kb)	4	176319966	176332245	12280	0	ENSG00000129128	SPCS3	signal peptidase complex subunit 3
chr11.65637462.65639082	0.0602779	5.07222	2.82684	0.101239	0.999891	Promoter (<=1kb)	11	65638101	65650912	12812	0	ENSG00000213445	SIPA1	signal-induced proliferation-associated 1
chr7.65980005.65981467	0.0650927	5.68959	2.82575	0.101303	0.999891	Promoter (<=1kb)	7	65974357	65980411	6055	0	ENSG00000169919	GUSB	glucuronidase beta
chr12.130870568.130872784	0.0631838	6.38445	2.81988	0.101645	0.999891	Promoter (<=1kb)	12	130872037	130877676	5640	0	ENSG00000132341	RAN	RAN, member RAS oncogene family
chr4.82428578.82431581	0.0427771	7.24556	2.81971	0.101655	0.999891	Promoter (<=1kb)	4	82424625	82429397	4773	0	ENSG00000152795	HNRNPDL	heterogeneous nuclear ribonucleoprotein D like
chr8.90000659.90002541	0.0667178	5.80193	2.8195	0.101667	0.999891	Promoter (<=1kb)	8	90001405	90051920	50516	0	ENSG00000104325	DECR1	2,4-dienoyl-CoA reductase 1
chr14.77707365.77708556	-0.0712797	4.93758	2.81799	0.101756	0.999891	Promoter (<=1kb)	14	77674103	77707992	33890	0	ENSG00000100601	ALKBH1	alkB homolog 1, histone H2A dioxygenase
chr15.90954520.90955559	0.05497	5.65311	2.81797	0.101757	0.999891	Promoter (<=1kb)	15	90954881	90962324	7444	0	ENSG00000166965	RCCD1	RCC1 domain containing 1
chr11.72239217.72241299	-0.0691201	4.91722	2.81458	0.101955	0.999891	Promoter (1-2kb)	11	72237660	72238621	962	1558	ENSG00000165458	INPPL1	inositol polyphosphate phosphatase like 1
chr19.34676801.34678356	0.0452547	6.44302	2.81423	0.101976	0.999891	Promoter (<=1kb)	19	34590644	34677159	86516	0	ENSG00000205209	SCGB2B2	secretoglobin family 2B member 2
chr14.100317530.100318837	0.0657745	4.99998	2.81299	0.102049	0.999891	Distal Intergenic	14	100323339	100330421	7083	-4502	ENSG00000140107	SLC25A47	solute carrier family 25 member 47
chr9.89439981.89444104	-0.0676119	6.27503	2.81286	0.102056	0.999891	Intron (ENST00000339861.8/10507, intron 1 of 18)	9	89405602	89436578	30977	-3404	ENSG00000187764	SEMA4D	semaphorin 4D
chr2.20564511.20569111	-0.105445	4.87209	2.81215	0.102098	0.999891	Intron (ENST00000446825.1/64342, intron 5 of 5)	2	20590775	20592548	1774	23437	ENSG00000231948	HS1BP3-IT1	HS1BP3 intronic transcript 1
chr20.38303572.38305319	-0.0621669	5.32545	2.81197	0.102108	0.999891	Promoter (<=1kb)	20	38304150	38337503	33354	0	ENSG00000101425	BPI	bactericidal permeability increasing protein
chr11.66266656.66269992	0.0458116	6.95382	2.81173	0.102123	0.999891	Promoter (<=1kb)	11	66267635	66268129	495	0	NA	KLC2-AS2	KLC2 antisense RNA 2
chr2.174035971.174037129	0.0835108	5.4826	2.81078	0.102178	0.999891	Distal Intergenic	2	174025280	174027163	1884	10692	ENSG00000260868	LINC01960	long intergenic non-protein coding RNA 1960
chr4.143696244.143701280	-0.128476	4.83685	2.80909	0.102278	0.999891	Promoter (<=1kb)	4	143700257	143865072	164816	0	NA	LOC105377459	uncharacterized LOC105377459
chr9.133458648.133461291	-0.0585473	5.47655	2.80811	0.102336	0.999891	Promoter (<=1kb)	9	133459965	133470787	10823	0	ENSG00000160325	CACFD1	calcium channel flower domain containing 1
chr2.94198453.94202452	-0.138366	5.02895	2.80701	0.1024	0.999891	Promoter (<=1kb)	2	94196057	94203287	7231	835	NA	BMS1P23	BMS1 pseudogene 23
chr10.110566919.110568687	0.0475155	6.18882	2.80613	0.102453	0.999891	Promoter (<=1kb)	10	110567684	110592199	24516	0	ENSG00000108055	SMC3	structural maintenance of chromosomes 3
chrX.15674312.15677525	0.0437487	7.22204	2.80503	0.102517	0.999891	Promoter (<=1kb)	23	15674932	15697751	22820	0	ENSG00000186312	CA5BP1	carbonic anhydrase 5B pseudogene 1
chr19.27391583.27399230	-0.121976	5.66175	2.80396	0.102581	0.999891	Distal Intergenic	19	27681744	27685255	3512	286025	NA	LOC105372345	uncharacterized LOC105372345
chr9.133792719.133794248	-0.074738	5.03342	2.80253	0.102665	0.999891	Intron (ENST00000406606.7/7410, intron 11 of 26)	9	133725393	133739955	14563	-52765	ENSG00000123453	SARDH	sarcosine dehydrogenase
chr7.66758351.66760210	0.0686771	5.95856	2.80244	0.10267	0.999891	Promoter (2-3kb)	7	66755889	66810667	54779	2463	ENSG00000154710	RABGEF1	RAB guanine nucleotide exchange factor 1
chr21.10670142.10682371	-0.135694	6.69528	2.80183	0.102706	0.999891	Distal Intergenic	21	10521583	10605716	84134	148560	ENSG00000274391	TPTE	transmembrane phosphatase with tensin homology
chr1.29180877.29182747	0.0456582	6.54041	2.80105	0.102753	0.999891	Promoter (<=1kb)	1	29147761	29181880	34120	0	ENSG00000116350	SRSF4	serine and arginine rich splicing factor 4
chr15.30170669.30174188	-0.1279	4.85828	2.79437	0.103149	0.999891	Exon (ENST00000563502.1/ENST00000563502.1, exon 2 of 3)	15	30195809	30217552	21744	-21621	ENSG00000225930	LINC02249	long intergenic non-protein coding RNA 2249
chr8.143616791.143618383	0.05257	5.91867	2.79434	0.10315	0.999891	Promoter (<=1kb)	8	143614322	143617300	2979	0	ENSG00000104522	GFUS	GDP-L-fucose synthase
chr10.128046688.128055129	0.0516414	7.69671	2.79333	0.103211	0.999891	Promoter (<=1kb)	10	128047406	128056171	8766	0	ENSG00000132334	PTPRE	protein tyrosine phosphatase receptor type E
chr19.14380375.14384918	0.049194	7.05164	2.79314	0.103222	0.999891	Promoter (<=1kb)	19	14380501	14397804	17304	0	ENSG00000123146	ADGRE5	adhesion G protein-coupled receptor E5
chr14.104785267.104790469	-0.0690093	5.71432	2.78998	0.10341	0.999891	Promoter (<=1kb)	14	104775140	104786367	11228	0	ENSG00000142208	AKT1	AKT serine/threonine kinase 1
chr8.73876844.73879632	0.0440706	6.16456	2.78962	0.103432	0.999891	Promoter (<=1kb)	8	73688691	73878854	190164	0	ENSG00000104343	UBE2W	ubiquitin conjugating enzyme E2 W
chr16.89971866.89973292	0.0713496	5.74945	2.78924	0.103454	0.999891	Promoter (<=1kb)	16	89969983	89971922	1940	0	ENSG00000177946	CENPBD1P	CENPB DNA-binding domain containing 1, pseudogene
chr20.28887749.28890348	-0.120434	6.01921	2.78641	0.103623	0.999891	Distal Intergenic	20	29080390	29102761	22372	-190042	NA	FRG1DP	FSHD region gene 1 family member D, pseudogene
chr11.78424148.78425393	0.0839255	5.66195	2.78588	0.103655	0.999891	Promoter (2-3kb)	11	78424614	78427810	3197	2417	ENSG00000251323	LINC02728	long intergenic non-protein coding RNA 2728
chr5.10759929.10763280	0.0424831	6.32401	2.78502	0.103706	0.999891	Promoter (<=1kb)	5	10761065	10770294	9230	0	NA	DAP-DT	DAP divergent transcript
chr10.60942598.60945176	-0.0587605	5.36813	2.78338	0.103804	0.999891	Promoter (<=1kb)	10	60869438	60944185	74748	0	ENSG00000072422	RHOBTB1	Rho related BTB domain containing 1
chr14.104769770.104776222	-0.0867001	5.65154	2.78106	0.103943	0.999891	Promoter (<=1kb)	14	104769392	104773314	3923	0	ENSG00000142208	AKT1	AKT serine/threonine kinase 1
chr20.40339602.40340587	0.0609814	5.71595	2.78073	0.103963	0.999891	Distal Intergenic	20	40005785	40008524	2740	333818	NA	LINC01370	long intergenic non-protein coding RNA 1370
chr16.66515581.66518278	0.0406498	6.41773	2.78042	0.103982	0.999891	Promoter (<=1kb)	16	66469844	66517202	47359	0	ENSG00000261656	BEAN1-AS1	BEAN1 antisense RNA 1
chr13.50222489.50223375	0.0662161	4.87648	3.43347	0.104213	0.999891	Promoter (<=1kb)	13	50224281	50401366	177086	-906	ENSG00000176124	DLEU1	deleted in lymphocytic leukemia 1
chr1.42816105.42817888	-0.0442531	5.99664	2.77521	0.104295	0.999891	Promoter (<=1kb)	1	42807052	42816804	9753	0	ENSG00000177868	SVBP	small vasohibin binding protein
chr1.161505135.161507135	0.0676505	5.54618	2.77518	0.104297	0.999891	Promoter (<=1kb)	1	161505430	161518558	13129	0	ENSG00000143226	FCGR2A	Fc gamma receptor IIa
chr5.160417722.160419888	0.0510029	5.71225	2.7744	0.104343	0.999891	Promoter (<=1kb)	5	160401641	160419081	17441	0	ENSG00000164609	SLU7	SLU7 homolog, splicing factor
chr16.25013853.25015906	0.0649957	5.29074	3.8736	0.104346	0.999891	Promoter (<=1kb)	16	24954692	25015261	60570	0	ENSG00000140750	ARHGAP17	Rho GTPase activating protein 17
chr3.49651580.49657804	-0.129294	5.21756	2.77271	0.104445	0.999891	Exon (ENST00000296452.5/8927, exon 5 of 12)	3	49643029	49651349	8321	8552	ENSG00000164061	BSN	bassoon presynaptic cytomatrix protein
chr4.3491783.3496525	-0.107841	5.04492	2.76867	0.10469	0.999891	5' UTR	4	3485349	3492885	7537	6435	ENSG00000175920	DOK7	docking protein 7
chr1.3530192.3534221	-0.0871314	5.10222	2.76855	0.104697	0.999891	Promoter (<=1kb)	1	3489920	3531448	41529	0	ENSG00000162591	MEGF6	multiple EGF like domains 6
chr6.158056231.158058002	-0.0840416	4.91002	2.76763	0.104752	0.999891	Intron (ENST00000355585.9/8871, intron 6 of 26)	6	158070128	158096463	26336	-12126	ENSG00000078269	SYNJ2	synaptojanin 2
chr20.48618388.48622030	-0.0658737	5.0721	2.76489	0.104918	0.999891	Distal Intergenic	20	48642113	48642738	626	20708	ENSG00000124126	PREX1	phosphatidylinositol-3,4,5-trisphosphate dependent Rac exchange factor 1
chr22.19973579.19982571	-0.0900641	5.81124	2.76336	0.105011	0.999891	Promoter (<=1kb)	22	19973162	19975762	2601	0	ENSG00000099889	ARVCF	ARVCF delta catenin family member
chr16.31214438.31216304	-0.0782719	4.96658	2.7631	0.105027	0.999891	Promoter (<=1kb)	16	31215962	31216370	409	66	ENSG00000169900	PYDC1	pyrin domain containing 1
chr16.17359788.17361652	-0.0625402	5.35519	2.76227	0.105077	0.999891	Intron (ENST00000261381.7/64131, intron 1 of 11)	16	17355228	17369725	14498	8073	ENSG00000103489	XYLT1	xylosyltransferase 1
chr14.105698989.105705285	-0.110916	5.63523	2.76188	0.105101	0.999891	3' UTR	14	105640168	105640232	65	58822	ENSG00000277030	MIR8071-2	microRNA 8071-2
chr17.3723212.3724614	0.0720591	4.90088	2.76139	0.10513	0.999891	Promoter (<=1kb)	17	3714628	3723837	9210	0	ENSG00000083457	ITGAE	integrin subunit alpha E
chr18.57621185.57622678	0.0459102	6.38379	2.76009	0.105209	0.999891	Promoter (<=1kb)	18	57613624	57621737	8114	0	ENSG00000134440	NARS1	asparaginyl-tRNA synthetase 1
chr16.28505515.28508486	-0.0581842	5.29731	2.75947	0.105247	0.999891	Promoter (<=1kb)	16	28499362	28506834	7473	0	ENSG00000197272	IL27	interleukin 27
chr1.45303187.45304917	-0.0388402	6.17595	2.78858	0.10541	0.999891	Promoter (<=1kb)	1	45303910	45305619	1710	0	ENSG00000281912	LINC01144	long intergenic non-protein coding RNA 1144
chr18.35289478.35290939	-0.0756705	4.97686	2.75493	0.105524	0.999891	Promoter (<=1kb)	18	35260643	35290197	29555	0	ENSG00000186814	ZSCAN30	zinc finger and SCAN domain containing 30
chr15.84747315.84749873	0.0590799	6.63686	2.75471	0.105537	0.999891	Promoter (<=1kb)	15	84748592	84806445	57854	0	ENSG00000166716	ZNF592	zinc finger protein 592
chr3.45841127.45842538	0.062577	5.22553	2.75296	0.105644	0.999891	Promoter (<=1kb)	3	45830946	45841860	10915	0	ENSG00000163818	LZTFL1	leucine zipper transcription factor like 1
chr1.231625794.231628236	-0.0503782	5.74585	2.75095	0.105767	0.999891	Promoter (<=1kb)	1	231626790	232041272	414483	0	ENSG00000162946	DISC1	DISC1 scaffold protein
chr14.101119773.101122017	-0.0532549	5.72013	2.7506	0.105788	0.999891	Promoter (<=1kb)	14	101120840	101123545	2706	0	ENSG00000259004	LINC02285	long intergenic non-protein coding RNA 2285
chr7.99557848.99559485	0.0545434	6.00796	2.74748	0.105979	0.999891	Promoter (<=1kb)	7	99558406	99564705	6300	0	ENSG00000197343	ZNF655	zinc finger protein 655
chr20.40493469.40495049	-0.0687459	5.15661	2.74593	0.106074	0.999891	Distal Intergenic	20	40685848	40689236	3389	194187	ENSG00000204103	MAFB	MAF bZIP transcription factor B
chr5.133297621.133304221	-0.120482	5.36304	2.74498	0.106132	0.999891	Intron (ENST00000265342.12/23105, intron 6 of 15)	5	133312417	133334058	21642	29837	ENSG00000053108	FSTL4	follistatin like 4
chr5.134113386.134116636	-0.0729903	5.19249	2.74484	0.106142	0.999891	Promoter (<=1kb)	5	134114681	134148210	33530	0	ENSG00000081059	TCF7	transcription factor 7
chr8.139790383.139794323	-0.111152	4.87798	2.74467	0.106152	0.999891	Intron (ENST00000438773.4/83696, intron 21 of 22)	8	139731006	139806233	75228	11910	ENSG00000167632	TRAPPC9	trafficking protein particle complex subunit 9
chr4.189658266.189659691	0.0895835	4.92436	2.74332	0.106235	0.999891	Promoter (<=1kb)	4	189659605	189661486	1882	0	ENSG00000250739	LINC01262	long intergenic non-protein coding RNA 1262
chrX.47637203.47638452	-0.0703958	4.89853	2.74202	0.106315	0.999891	Exon (ENST00000247161.7/2002, exon 4 of 6)	23	47624214	47630305	6092	-6899	ENSG00000126759	CFP	complement factor properdin
chr1.33430223.33431538	0.0482105	5.75493	2.74071	0.106395	0.999891	Promoter (<=1kb)	1	33323623	33430646	107024	0	ENSG00000134686	PHC2	polyhomeotic homolog 2
chr7.128455083.128456643	0.0493167	5.82044	2.7386	0.106525	0.999891	Promoter (<=1kb)	7	128455840	128493859	38020	0	ENSG00000165055	METTL2B	methyltransferase 2B, methylcytidine
chr7.30477855.30479751	0.0590186	5.23654	2.73734	0.106603	0.999891	Promoter (<=1kb)	7	30456743	30478636	21894	0	ENSG00000106100	NOD1	nucleotide binding oligomerization domain containing 1
chr5.56414558.56416235	0.0703889	5.31985	2.73499	0.106748	0.999891	Distal Intergenic	5	56455684	56465096	9413	48861	ENSG00000248727	LINC01948	long intergenic non-protein coding RNA 1948
chr20.18287624.18289232	0.0608138	5.86429	2.73436	0.106787	0.999891	Promoter (<=1kb)	20	18288283	18316994	28712	0	ENSG00000125846	ZNF133	zinc finger protein 133
chr1.22451512.22453041	0.0542448	5.8459	2.73316	0.106862	0.999891	Promoter (<=1kb)	1	22451851	22531154	79304	0	ENSG00000184677	ZBTB40	zinc finger and BTB domain containing 40
chr1.207205016.207206061	0.0712275	5.07231	2.73098	0.106996	0.999891	Distal Intergenic	1	207104378	207115465	11088	100639	ENSG00000123838	C4BPA	complement component 4 binding protein alpha
chr14.24428989.24432560	-0.0489527	6.67898	2.72548	0.107338	0.999891	Promoter (<=1kb)	14	24429286	24441834	12549	0	ENSG00000100441	KHNYN	KH and NYN domain containing
chr18.58754582.58759331	-0.0967413	5.07133	2.72293	0.107496	0.999891	Promoter (1-2kb)	18	58672613	58752730	80118	-1853	NA	LOC105372146	uncharacterized LOC105372146
chr1.100538649.100540266	-0.073293	4.89409	2.72144	0.107589	0.999891	Promoter (<=1kb)	1	100538139	100542021	3883	511	ENSG00000181656	GPR88	G protein-coupled receptor 88
chr1.169604408.169605594	0.0452121	5.86202	2.72044	0.107652	0.999891	Intron (ENST00000426706.6/6403, intron 8 of 14)	1	169589077	169591570	2494	-12839	ENSG00000174175	SELP	selectin P
chr8.85463201.85464459	0.0569044	5.44561	2.7185	0.107773	0.999891	Promoter (<=1kb)	8	85456485	85463282	6798	0	NA	CA3-AS1	CA3 antisense RNA 1
chr3.172039134.172041201	0.0556835	5.8341	2.7182	0.107792	0.999891	Promoter (<=1kb)	3	172039578	172401669	362092	0	ENSG00000075420	FNDC3B	fibronectin type III domain containing 3B
chr8.70668239.70669659	0.0508843	5.88371	2.71741	0.107842	0.999891	Promoter (<=1kb)	8	70635318	70669174	33857	0	ENSG00000147592	LACTB2	lactamase beta 2
chrX.153379121.153382631	-0.092499	4.93235	2.71711	0.10786	0.999891	Distal Intergenic	23	153395639	153401350	5712	18719	ENSG00000214897	PNMA6E	PNMA family member 6E
chr12.92593454.92594690	0.0717409	5.61718	2.71552	0.107959	0.999891	Distal Intergenic	12	92702843	92708547	5705	-108153	ENSG00000187510	PLEKHG7	pleckstrin homology and RhoGEF domain containing G7
chr15.39781619.39783124	-0.0469203	5.94119	2.713	0.108117	0.999891	Promoter (<=1kb)	15	39782571	39785617	3047	0	ENSG00000261136	LOC105370941	uncharacterized LOC105370941
chr5.126600483.126601764	0.0663747	4.88392	2.71177	0.108195	0.999891	Promoter (<=1kb)	5	126600925	126604064	3140	0	ENSG00000164902	PHAX	phosphorylated adaptor for RNA export
chr2.219547427.219553189	-0.0770307	5.64288	2.70901	0.108368	0.999891	Promoter (<=1kb)	2	219549073	219549147	75	0	ENSG00000265252	MIR3132	microRNA 3132
chr22.11301608.11306400	-0.127755	5.39027	2.70883	0.108379	0.999891	Distal Intergenic	22	10939388	10961338	21951	-340271	NA	FRG1FP	FSHD region gene 1 family member F, pseudogene
chr19.4831168.4832281	-0.0672184	5.09938	2.7068	0.108507	0.999891	Promoter (<=1kb)	19	4815932	4831712	15781	0	ENSG00000127666	TICAM1	toll like receptor adaptor molecule 1
chr21.44801145.44802690	-0.0733464	4.82081	2.7065	0.108526	0.999891	Promoter (<=1kb)	21	44777377	44801744	24368	0	ENSG00000184787	UBE2G2	ubiquitin conjugating enzyme E2 G2
chr3.112560761.112563038	0.0366056	7.07354	2.70512	0.108613	0.999891	Promoter (<=1kb)	3	112543995	112561633	17639	0	ENSG00000144848	ATG3	autophagy related 3
chr7.2665029.2669053	-0.0839576	4.93923	2.70429	0.108665	0.999891	Downstream (<=300bp)	7	2656092	2661842	5751	8938	ENSG00000136295	TTYH3	tweety family member 3
chr22.10734202.10744352	-0.119355	6.8116	2.70349	0.108716	0.999891	Exon (ENST00000615943.1/ENST00000615943.1, exon 1 of 1)	22	10939388	10961338	21951	216986	NA	FRG1FP	FSHD region gene 1 family member F, pseudogene
chr10.38918261.38920532	-0.118442	5.87304	2.70343	0.108719	0.999891	Distal Intergenic	10	38696424	38697902	1479	221838	NA	ACTR3BP5	ACTR3B pseudogene 5
chr6.43575231.43576609	0.0598745	5.72664	2.70009	0.10893	0.999891	Promoter (<=1kb)	6	43570930	43575985	5056	0	ENSG00000124571	XPO5	exportin 5
chr17.19369477.19372340	-0.0686055	5.29948	2.69941	0.108973	0.999891	5' UTR	17	19377721	19383543	5823	-5381	ENSG00000166484	MAPK7	mitogen-activated protein kinase 7
chr8.38384679.38387396	-0.0536575	6.26215	2.69756	0.109091	0.999891	Promoter (<=1kb)	8	38386207	38392843	6637	0	ENSG00000165046	LETM2	leucine zipper and EF-hand containing transmembrane protein 2
chr6.17907195.17908552	-0.0719774	5.13235	2.6975	0.109095	0.999891	Intron (ENST00000378814.9/63971, intron 2 of 37)	6	17873263	17987077	113815	78525	ENSG00000137177	KIF13A	kinesin family member 13A
chr17.80100856.80102675	0.0482817	5.88825	2.69666	0.109148	0.999891	Promoter (<=1kb)	17	80101556	80107718	6163	0	ENSG00000171298	GAA	alpha glucosidase
chr10.79705594.79714735	-0.102116	5.97564	2.69653	0.109156	0.999891	Promoter (2-3kb)	10	79703279	79714681	11403	2316	ENSG00000188199	NUTM2B	NUT family member 2B
chr17.21661306.21672254	-0.12601	6.94446	2.69431	0.109297	0.999891	Distal Intergenic	17	21692523	21704612	12090	-20269	ENSG00000260458	KCNJ18	potassium inwardly rectifying channel subfamily J member 18
chr8.22244465.22246371	-0.0711364	5.20837	2.69046	0.109542	0.999891	Promoter (<=1kb)	8	22244962	22245043	82	0	ENSG00000208037	MIR320A	microRNA 320a
chr5.49641830.49646787	-0.130393	8.41695	2.69025	0.109555	0.999891	Distal Intergenic	5	50398027	50411998	13972	765211	ENSG00000170571	EMB	embigin
chr12.108622013.108624450	-0.0650718	5.05687	2.69002	0.10957	0.999891	5' UTR	12	108628668	108642349	13682	-4218	NA	LOC105369968	uncharacterized LOC105369968
chr6.162727135.162728632	0.0661799	5.36786	2.68997	0.109573	0.999891	Promoter (<=1kb)	6	161350099	162727668	1377570	0	ENSG00000185345	PRKN	parkin RBR E3 ubiquitin protein ligase
chr11.44590826.44592924	0.0652352	5.07756	2.94279	0.109588	0.999891	Intron (ENST00000526958.5/3732, intron 2 of 6)	11	44587232	44594996	7765	3595	ENSG00000085117	CD82	CD82 molecule
chr11.122654840.122657168	-0.05275	5.71589	2.68866	0.109656	0.999891	Promoter (<=1kb)	11	122655722	122814473	158752	0	ENSG00000154127	UBASH3B	ubiquitin associated and SH3 domain containing B
chr10.133418579.133423702	-0.12947	4.95796	2.68837	0.109675	0.999891	Promoter (<=1kb)	10	133420666	133424572	3907	870	ENSG00000203772	SPRN	shadow of prion protein
chr19.40809149.40812955	-0.05843	5.9046	2.68758	0.109725	0.999891	Promoter (<=1kb)	19	40808474	40811097	2624	0	ENSG00000233622	CYP2T1P	cytochrome P450 family 2 subfamily T member 1, pseudogene
chr6.390957.393575	-0.0776942	4.89872	2.68497	0.109892	0.999891	Promoter (<=1kb)	6	391752	396074	4323	0	ENSG00000137265	IRF4	interferon regulatory factor 4
chr15.45022439.45024298	-0.072397	5.0246	2.68277	0.110032	0.999891	Promoter (<=1kb)	15	45023147	45036363	13217	0	ENSG00000140263	SORD	sorbitol dehydrogenase
chr2.152420530.152422276	0.0542136	5.80285	2.68109	0.11014	0.999891	Intron (ENST00000288670.14/114793, intron 1 of 25)	2	152335174	152649826	314653	85357	ENSG00000157827	FMNL2	formin like 2
chr20.2508167.2509603	-0.076669	5.04074	2.6801	0.110203	0.999891	Promoter (<=1kb)	20	2492699	2508901	16203	0	ENSG00000088876	ZNF343	zinc finger protein 343
chr5.170330278.170332022	-0.0537528	5.92204	2.67997	0.110212	0.999891	Promoter (<=1kb)	5	170331364	170334090	2727	0	ENSG00000235172	LINC01366	long intergenic non-protein coding RNA 1366
chr8.37762031.37763453	-0.0489783	5.86783	2.67815	0.110329	0.999891	Promoter (<=1kb)	8	37762595	37766741	4147	0	ENSG00000147471	PLPBP	pyridoxal phosphate binding protein
chr2.128298175.128303802	-0.0988349	5.40668	2.67812	0.11033	0.999891	Intron (ENST00000469019.1/9394, intron 1 of 2)	2	128268690	128290196	21507	-7980	ENSG00000136720	HS6ST1	heparan sulfate 6-O-sulfotransferase 1
chr11.65610501.65612876	-0.0748484	5.12668	2.67788	0.110346	0.999891	Promoter (<=1kb)	11	65597756	65611301	13546	0	ENSG00000173327	MAP3K11	mitogen-activated protein kinase kinase kinase 11
chr16.2047057.2048567	0.0530598	5.89771	2.67612	0.110459	0.999891	Promoter (<=1kb)	16	2039852	2047743	7892	0	ENSG00000065057	NTHL1	nth like DNA glycosylase 1
chr9.99659809.99660973	0.0766679	4.81458	2.6757	0.110486	0.999891	Intron (ENST00000652827.1/107987011, intron 2 of 5)	9	99585786	99819889	234104	158916	ENSG00000237461	LOC101928438	uncharacterized LOC101928438
chr6.136249466.136251770	-0.0398354	6.12537	2.67446	0.110566	0.999891	Promoter (<=1kb)	6	136231030	136250292	19263	0	ENSG00000146410	MTFR2	mitochondrial fission regulator 2
chr19.43651696.43659831	-0.0855611	5.86179	2.67423	0.110581	0.999891	Promoter (<=1kb)	19	43648576	43656616	8041	0	ENSG00000011422	PLAUR	plasminogen activator, urokinase receptor
chr16.46380628.46401813	-0.197772	13.0027	2.67342	0.110633	0.999891	Distal Intergenic	16	46474122	46478439	4318	76626	NA	ANKRD26P1	ankyrin repeat domain 26 pseudogene 1
chr17.9228744.9234898	-0.103672	5.18941	2.67328	0.110642	0.999891	Intron (ENST00000173229.7/9423, intron 6 of 6)	17	9250487	9273434	22948	38536	ENSG00000170310	STX8	syntaxin 8
chr7.103343635.103345122	-0.0625064	5.13252	2.67321	0.110646	0.999891	Promoter (<=1kb)	7	103344254	103362057	17804	0	ENSG00000161057	PSMC2	proteasome 26S subunit, ATPase 2
chr14.81219140.81221898	0.0451535	7.15976	2.67095	0.110792	0.999891	Promoter (<=1kb)	14	81180178	81220952	40775	0	ENSG00000165417	GTF2A1	general transcription factor IIA subunit 1
chr17.1061987.1065116	-0.109648	5.27947	2.6701	0.110846	0.999891	Intron (ENST00000302538.10/29, intron 10 of 22)	17	1050050	1058750	8701	-3238	ENSG00000159842	ABR	ABR activator of RhoGEF and GTPase
chr20.29407375.29412470	-0.120012	6.11078	2.66961	0.110878	0.999891	Exon (ENST00000634362.1/ENST00000634362.1, exon 1 of 1)	20	29415264	29416911	1648	4441	NA	FRG2EP	FSHD region gene 2 family member E, pseudogene
chr3.42599958.42601417	0.0481834	6.16612	2.66846	0.110952	0.999891	Promoter (<=1kb)	3	42561215	42600524	39310	0	ENSG00000093183	SEC22C	SEC22 homolog C, vesicle trafficking protein
chr2.232549935.232551658	-0.0464273	6.13632	2.66614	0.111103	0.999891	Promoter (<=1kb)	2	232543883	232550557	6675	0	ENSG00000221944	TIGD1	tigger transposable element derived 1
chr16.88569574.88571105	0.0663923	5.53789	2.66452	0.111207	0.999891	Promoter (<=1kb)	16	88570403	88631398	60996	0	ENSG00000158545	ZC3H18	zinc finger CCCH-type containing 18
chr7.5591197.5594001	-0.0616825	5.02218	2.66446	0.111211	0.999891	Promoter (<=1kb)	7	5592816	5606655	13840	0	ENSG00000075618	FSCN1	fascin actin-bundling protein 1
chr17.63740696.63742947	-0.0525091	6.41393	2.66436	0.111218	0.999891	Promoter (<=1kb)	17	63702835	63741761	38927	0	ENSG00000266173	STRADA	STE20 related adaptor alpha
chr21.8986653.8995534	-0.0934138	7.5664	2.66277	0.111321	0.999891	Promoter (<=1kb)	21	8986999	8987178	180	0	ENSG00000264462	MIR3648-2	microRNA 3648-2
chr9.89555764.89557195	0.0683475	5.06812	2.66277	0.111321	0.999891	Distal Intergenic	9	89600683	89603139	2457	45944	NA	LOC105376139	uncharacterized LOC105376139
chr8.129993890.129996488	-0.0588353	5.65197	2.6584	0.111605	0.999891	Intron (ENST00000523509.5/51571, intron 1 of 13)	8	130008334	130008453	120	11965	ENSG00000264653	MIR5194	microRNA 5194
chr4.7101893.7104288	-0.0779367	4.87082	2.65786	0.11164	0.999891	Promoter (<=1kb)	4	7094571	7103329	8759	0	NA	LINC02447	long intergenic non-protein coding RNA 2447
chr5.126761771.126763059	0.0883698	4.99733	2.65713	0.111687	0.999891	Exon (ENST00000509185.2/102723557, exon 2 of 4)	5	126751963	126776486	24524	13427	ENSG00000251072	LMNB1-DT	LMNB1 divergent transcript
chr21.10682671.10739034	-0.138578	9.59231	2.65465	0.111849	0.999891	Distal Intergenic	21	10521583	10605716	84134	161089	ENSG00000274391	TPTE	transmembrane phosphatase with tensin homology
chr3.126528420.126531175	-0.060077	5.64912	2.65343	0.111928	0.999891	3' UTR	3	126524155	126543291	19137	4266	ENSG00000180767	CHST13	carbohydrate sulfotransferase 13
chr16.30472170.30474476	0.0600793	5.13457	2.65133	0.112065	0.999891	Promoter (<=1kb)	16	30472658	30523567	50910	0	ENSG00000005844	ITGAL	integrin subunit alpha L
chr14.81400079.81402731	0.101718	5.23979	2.65098	0.112088	0.999891	Promoter (<=1kb)	14	81260652	81400324	139673	0	ENSG00000140022	STON2	stonin 2
chr1.161225184.161226335	-0.0660498	6.03733	2.65033	0.112131	0.999891	Promoter (<=1kb)	1	161225939	161230744	4806	0	ENSG00000158882	TOMM40L	translocase of outer mitochondrial membrane 40 like
chr22.38201090.38203681	-0.0457332	6.0734	2.64934	0.112195	0.999891	Promoter (<=1kb)	22	38201932	38216503	14572	0	ENSG00000185022	MAFF	MAF bZIP transcription factor F
chr6.70666608.70668685	0.0455405	5.83171	2.64781	0.112296	0.999891	Promoter (<=1kb)	6	70667776	70861166	193391	0	ENSG00000112305	SMAP1	small ArfGAP 1
chr3.113514157.113516012	-0.0600728	5.31113	2.64663	0.112373	0.999891	Promoter (<=1kb)	3	113498936	113514842	15907	0	ENSG00000163611	SPICE1	spindle and centriole associated protein 1
chr8.141326575.141328936	-0.0583685	5.70862	2.64322	0.112597	0.999891	Exon (ENST00000523604.1/ENST00000523604.1, exon 2 of 2)	8	141340505	141344621	4117	-11569	ENSG00000253595	LINC01300	long intergenic non-protein coding RNA 1300
chr17.23189560.23190830	-0.123337	6.73985	2.64129	0.112724	0.999891	Distal Intergenic	17	22406019	22413744	7726	783542	ENSG00000276399	FLJ36000	uncharacterized FLJ36000
chr7.139859912.139861281	0.0771567	4.92601	2.6391	0.112868	0.999891	Intron (ENST00000425687.5/6916, intron 3 of 14)	7	139829302	139936235	106934	30611	ENSG00000059377	TBXAS1	thromboxane A synthase 1
chr6.44254202.44259273	-0.0526072	5.88128	2.63836	0.112916	0.999891	Promoter (<=1kb)	6	44254206	44254285	80	0	ENSG00000284427	MIR4647	microRNA 4647
chr12.56041271.56042759	0.0621099	6.00218	2.63633	0.113051	0.999891	Promoter (<=1kb)	12	56041351	56044676	3326	0	ENSG00000197728	RPS26	ribosomal protein S26
chr19.10420483.10422780	-0.0766139	4.67747	2.63249	0.113304	0.999891	Promoter (<=1kb)	19	10420538	10469630	49093	0	ENSG00000065989	PDE4A	phosphodiesterase 4A
chr2.152716822.152719207	0.0347041	7.52643	2.63224	0.113321	0.999891	Promoter (<=1kb)	2	152672565	152717457	44893	0	ENSG00000196504	PRPF40A	pre-mRNA processing factor 40 homolog A
chr7.92422767.92425032	-0.0775162	4.82666	2.63147	0.113372	0.999891	Intron (ENST00000641617.1/105375396, intron 5 of 9)	7	92412979	92433431	20453	8399	ENSG00000230927	TMBIM7P	transmembrane BAX inhibitor motif containing 7, pseudogene
chr1.153790168.153792206	0.0724878	6.20772	2.63055	0.113433	0.999891	Promoter (1-2kb)	1	153793937	153795957	2021	-1731	ENSG00000231827	LOC343052	immunoglobulin superfamily DCC subclass member 3 pseudogene
chr8.23067494.23071184	0.0438065	6.4663	2.79757	0.113448	0.999891	Promoter (<=1kb)	8	23068229	23083619	15391	0	ENSG00000246130	LOC286059	TNF receptor superfamily member 10d pseudogene
chr9.69758926.69760495	0.0521731	5.86856	2.62864	0.11356	0.999891	Promoter (<=1kb)	9	69709522	69759941	50420	0	ENSG00000188647	PTAR1	protein prenyltransferase alpha subunit repeat containing 1
chr19.14775778.14777387	-0.0716673	5.23351	2.62761	0.113628	0.999891	Promoter (<=1kb)	19	14736079	14776756	40678	0	ENSG00000127507	ADGRE2	adhesion G protein-coupled receptor E2
chr22.30286419.30288586	-0.0604042	5.01349	2.62481	0.113814	0.999891	Promoter (<=1kb)	22	30285117	30287390	2274	0	ENSG00000239282	CASTOR1	cytosolic arginine sensor for mTORC1 subunit 1
chr11.64799085.64804452	-0.0641051	5.75644	2.62305	0.113931	0.999891	Promoter (<=1kb)	11	64796971	64799634	2664	0	ENSG00000168067	MAP4K2	mitogen-activated protein kinase kinase kinase kinase 2
chr1.65419679.65422146	0.049332	6.50955	2.62243	0.113972	0.999891	Promoter (<=1kb)	1	65420587	65432064	11478	0	ENSG00000213625	LEPROT	leptin receptor overlapping transcript
chr12.113141990.113143501	-0.0779211	5.39488	2.61722	0.11432	0.999891	Distal Intergenic	12	113103040	113136239	33200	-5752	ENSG00000111344	RASAL1	RAS protein activator like 1
chr17.4731221.4732140	-0.0450323	5.51203	2.61555	0.114431	0.999891	Promoter (<=1kb)	17	4731428	4733312	1885	0	ENSG00000161920	MED11	mediator complex subunit 11
chr14.104098356.104104264	-0.121777	5.21008	2.6148	0.114482	0.999891	Promoter (<=1kb)	14	104104929	104107233	2305	-665	ENSG00000166183	ASPG	asparaginase
chr4.7051975.7053977	-0.0641197	4.9162	2.61359	0.114563	0.999891	Promoter (<=1kb)	4	7053353	7054456	1104	0	ENSG00000173011	TADA2B	transcriptional adaptor 2B
chr1.2501186.2508429	-0.0990125	5.49161	2.61274	0.11462	0.999891	Promoter (2-3kb)	1	2498647	2505528	6882	2540	ENSG00000149527	PLCH2	phospholipase C eta 2
chr3.50297865.50301059	-0.0499095	7.54019	2.6121	0.114663	0.999891	Promoter (<=1kb)	3	50292832	50298831	6000	0	ENSG00000186792	HYAL3	hyaluronidase 3
chr11.61695167.61697019	-0.0639993	5.49709	2.61179	0.114684	0.999891	Intron (ENST00000257215.10/747, intron 1 of 19)	11	61680467	61747000	66534	14701	ENSG00000134780	DAGLA	diacylglycerol lipase alpha
chr22.37313432.37319587	-0.0749822	5.72953	2.61132	0.114715	0.999891	3' UTR	22	37309968	37313638	3671	3465	ENSG00000100055	CYTH4	cytohesin 4
chr6.134436977.134437876	0.0855924	4.94328	2.611	0.114736	0.999891	Promoter (<=1kb)	6	134438237	134504004	65768	-361	ENSG00000236700	LINC01010	long intergenic non-protein coding RNA 1010
chr3.47163056.47165474	-0.0529519	5.76568	2.61081	0.114749	0.999891	Promoter (<=1kb)	3	47120483	47163576	43094	0	ENSG00000181555	SETD2	SET domain containing 2, histone lysine methyltransferase
chr12.71754287.71755964	-0.0441074	6.37113	2.61072	0.114755	0.999891	Promoter (<=1kb)	12	71754863	71800286	45424	0	ENSG00000080371	RAB21	RAB21, member RAS oncogene family
chr6.170305813.170307370	0.0502364	6.3245	2.61037	0.114779	0.999891	Promoter (<=1kb)	6	170289701	170306565	16865	0	ENSG00000198719	DLL1	delta like canonical Notch ligand 1
chr7.92527452.92529308	-0.0456341	6.26866	2.60891	0.114877	0.999891	Promoter (<=1kb)	7	92487457	92528435	40979	0	ENSG00000127980	PEX1	peroxisomal biogenesis factor 1
chr15.49154934.49156458	-0.0445398	6.03005	2.60813	0.11493	0.999891	Promoter (<=1kb)	15	49134033	49155590	21558	0	ENSG00000166200	COPS2	COP9 signalosome subunit 2
chr6.108074125.108075645	0.0501836	5.95479	2.60777	0.114954	0.999891	Promoter (<=1kb)	6	108041409	108074741	33333	0	ENSG00000081087	OSTM1	osteoclastogenesis associated transmembrane protein 1
chr1.27435465.27437052	0.0564202	5.64649	2.60731	0.114984	0.999891	Intron (ENST00000618852.5/10163, intron 1 of 8)	1	27392622	27395814	3193	42844	ENSG00000181773	GPR3	G protein-coupled receptor 3
chr14.52312686.52317122	0.0475472	7.46851	2.60622	0.115058	0.999891	Promoter (<=1kb)	14	52314305	52327509	13205	0	ENSG00000125384	PTGER2	prostaglandin E receptor 2
chr5.69217561.69218654	0.043055	6.14608	2.60492	0.115145	0.999891	Promoter (<=1kb)	5	69217760	69230158	12399	0	ENSG00000134056	MRPS36	mitochondrial ribosomal protein S36
chr19.14004748.14007342	0.0345239	7.62606	2.6048	0.115154	0.999891	Promoter (<=1kb)	19	13961530	14006320	44791	0	ENSG00000132005	RFX1	regulatory factor X1
chr10.40127800.40129087	-0.11546	5.27319	2.60331	0.115254	0.999891	Distal Intergenic	10	38696424	38697902	1479	1431377	NA	ACTR3BP5	ACTR3B pseudogene 5
chr7.158856007.158857192	0.0542069	6.08769	2.60329	0.115255	0.999891	Promoter (<=1kb)	7	158856558	158946189	89632	0	ENSG00000126870	DYNC2I1	dynein 2 intermediate chain 1
chr11.76626624.76630914	-0.0445957	6.9343	2.6032	0.115262	0.999891	Promoter (<=1kb)	11	76625462	76626834	1373	0	NA	LINC02757	long intergenic non-protein coding RNA 2757
chr17.21299886.21307574	-0.105874	6.06479	2.6025	0.115309	0.999891	3' UTR	17	21311687	21314432	2746	-4113	ENSG00000034152	MAP2K3	mitogen-activated protein kinase kinase 3
chr10.26437470.26439751	0.0489666	6.36489	2.60135	0.115386	0.999891	Promoter (<=1kb)	10	26438341	26567803	129463	0	ENSG00000077420	APBB1IP	amyloid beta precursor protein binding family B member 1 interacting protein
chr2.120566349.120571766	-0.123112	5.04042	2.60036	0.115454	0.999891	Distal Intergenic	2	120552781	120558119	5339	-8231	NA	LOC105373585	uncharacterized LOC105373585
chr11.57791738.57793567	-0.0555888	5.91072	2.59856	0.115575	0.999891	Promoter (<=1kb)	11	57793386	57797163	3778	0	ENSG00000198561	CTNND1	catenin delta 1
chrX.133543671.133545179	0.0688598	4.9176	2.59801	0.115613	0.999891	Intron (ENST00000669691.1/2719, intron 5 of 5)	23	133536137	133662086	125950	116907	ENSG00000147257	GPC3	glypican 3
chr1.153976853.153978581	-0.0613357	4.89272	2.59633	0.115726	0.999891	Promoter (<=1kb)	1	153974682	153977394	2713	0	ENSG00000143543	JTB	jumping translocation breakpoint
chr7.882329.890134	-0.0742819	5.88855	2.59478	0.115831	0.999891	Promoter (<=1kb)	7	883543	896436	12894	0	ENSG00000239857	GET4	guided entry of tail-anchored proteins factor 4
chr5.173615616.173617277	0.0427721	6.43963	2.59302	0.115951	0.999891	Promoter (<=1kb)	5	173607799	173616358	8560	0	ENSG00000145919	BOD1	biorientation of chromosomes in cell division 1
chr6.42027857.42028961	-0.07324	4.76836	2.59285	0.115963	0.999891	Intron (ENST00000616010.4/896, intron 2 of 4)	6	41936855	42048676	111822	19715	ENSG00000112576	CCND3	cyclin D3
chr3.5185941.5186796	0.0639411	4.80472	2.58812	0.116285	0.999891	Promoter (<=1kb)	3	5187646	5208172	20527	-850	ENSG00000134109	EDEM1	ER degradation enhancing alpha-mannosidase like protein 1
chr11.64339252.64341157	-0.0561857	4.96321	2.94162	0.11637	0.999891	Promoter (<=1kb)	11	64325050	64340127	15078	0	ENSG00000236935	LOC102723878	uncharacterized LOC102723878
chr5.151058206.151060946	-0.0525774	5.50464	2.58589	0.116437	0.999891	Promoter (2-3kb)	5	151030581	151063747	33167	2801	ENSG00000145901	TNIP1	TNFAIP3 interacting protein 1
chr9.97632322.97634987	-0.039243	7.19375	2.58542	0.116469	0.999891	Promoter (<=1kb)	9	97602718	97633301	30584	0	ENSG00000136925	TSTD2	thiosulfate sulfurtransferase like domain containing 2
chr12.62259053.62261591	-0.0398805	6.50302	2.58461	0.116524	0.999891	Promoter (<=1kb)	12	62242433	62259728	17296	0	ENSG00000198673	TAFA2	TAFA chemokine like family member 2
chr7.158826658.158830495	0.0466028	7.27496	2.58384	0.116577	0.999891	Promoter (<=1kb)	7	158773367	158827641	54275	0	ENSG00000117868	ESYT2	extended synaptotagmin 2
chr1.42923899.42925080	0.050761	5.58375	2.58329	0.116614	0.999891	Exon (ENST00000691915.1/ENST00000691915.1, exon 1 of 1)	1	42926249	42929499	3251	4419	ENSG00000117394	SLC2A1	solute carrier family 2 member 1
chr6.10694158.10695351	0.0489382	5.67842	2.58324	0.116618	0.999891	Promoter (<=1kb)	6	10671418	10694533	23116	0	ENSG00000137434	C6orf52	chromosome 6 open reading frame 52
chr11.17392744.17398534	-0.119482	5.30842	2.58249	0.116669	0.999891	Promoter (<=1kb)	11	17392979	17394997	2019	0	ENSG00000006071	ABCC8	ATP binding cassette subfamily C member 8
chr8.133498215.133501403	-0.0678305	5.29835	2.58135	0.116747	0.999891	Promoter (<=1kb)	8	133475884	133499361	23478	0	ENSG00000008513	ST3GAL1	ST3 beta-galactoside alpha-2,3-sialyltransferase 1
chr9.91422168.91425190	0.0417891	6.5072	2.58093	0.116776	0.999891	Promoter (<=1kb)	9	91409045	91423832	14788	0	ENSG00000165030	NFIL3	nuclear factor, interleukin 3 regulated
chr3.9648893.9650901	-0.0437157	6.23147	2.58071	0.116791	0.999891	Promoter (<=1kb)	3	9649433	9702393	52961	0	ENSG00000163719	MTMR14	myotubularin related protein 14
chr21.33379604.33381534	0.0575776	6.00614	2.57782	0.116989	0.999891	Distal Intergenic	21	33403413	33437516	34104	-21879	ENSG00000159128	IFNGR2	interferon gamma receptor 2
chr7.30283769.30286658	0.0509928	6.95094	2.57729	0.117026	0.999891	Promoter (<=1kb)	7	30284597	30367689	83093	0	ENSG00000180233	ZNRF2	zinc and ring finger 2
chr11.96155631.96157683	0.0636481	5.44977	2.57698	0.117047	0.999891	Intron (ENST00000524717.6/84441, intron 1 of 4)	11	95978755	96093520	114766	-62112	ENSG00000184384	MAML2	mastermind like transcriptional coactivator 2
chr10.42099558.42100396	-0.169501	5.04726	2.57485	0.117193	0.999891	Distal Intergenic	10	42242721	42276842	34122	-142325	NA	LOC101929373	uncharacterized LOC101929373
chr7.144281643.144287038	-0.118996	5.33559	2.57199	0.11739	0.999891	Promoter (<=1kb)	7	144272445	144286966	14522	0	NA	ARHGEF34P	Rho guanine nucleotide exchange factor 34, pseudogene
chr3.185942862.185944143	-0.0644878	4.89996	2.57154	0.117421	0.999891	Distal Intergenic	3	185917715	185938103	20389	-4760	ENSG00000136527	TRA2B	transformer 2 beta homolog
chr1.30823245.30824994	-0.0552123	5.65227	2.57133	0.117436	0.999891	Promoter (<=1kb)	1	30824217	30834399	10183	0	ENSG00000223382	LINC01778	long intergenic non-protein coding RNA 1778
chr7.44123185.44124438	-0.0631221	6.02718	2.57106	0.117454	0.999891	Promoter (<=1kb)	7	44122088	44123496	1409	0	ENSG00000106628	POLD2	DNA polymerase delta 2, accessory subunit
chr18.37261271.37267868	-0.136113	5.2927	2.57016	0.117516	0.999891	Promoter (<=1kb)	18	37245004	37264754	19751	0	ENSG00000101489	CELF4	CUGBP Elav-like family member 4
chr20.45909711.45912101	0.0447249	6.21031	2.56977	0.117543	0.999891	Promoter (<=1kb)	20	45898760	45910937	12178	0	ENSG00000100979	PLTP	phospholipid transfer protein
chr1.228153637.228157249	-0.103914	4.92168	2.56965	0.117551	0.999891	Intron (ENST00000366714.3/57165, intron 1 of 1)	1	228149930	228159826	9897	3708	ENSG00000198835	GJC2	gap junction protein gamma 2
chr16.28802222.28804088	0.0703693	5.13676	2.56851	0.11763	0.999891	Exon (ENST00000507031.2/ENST00000507031.2, exon 1 of 2)	16	28822999	28837232	14234	-18911	ENSG00000168488	ATXN2L	ataxin 2 like
chr5.1509859.1514922	-0.0842235	5.28488	2.56677	0.11775	0.999891	Promoter (<=1kb)	5	1510762	1510856	95	0	ENSG00000273742	MIR6075	microRNA 6075
chr12.57109839.57112740	-0.0450447	6.71873	2.56614	0.117794	0.999891	Promoter (<=1kb)	12	57106750	57110289	3540	0	ENSG00000166888	STAT6	signal transducer and activator of transcription 6
chr2.10057235.10061824	-0.10155	5.07346	2.5661	0.117797	0.999891	3' UTR	2	10044245	10054836	10592	12991	ENSG00000172059	KLF11	Kruppel like factor 11
chr7.63556525.63561426	-0.113104	4.99859	2.56609	0.117798	0.999891	Exon (ENST00000504749.1/ENST00000504749.1, exon 1 of 5)	7	63621090	63621169	80	-59664	ENSG00000265214	MIR4283-2	microRNA 4283-2
chr7.59734438.59735339	-0.125232	4.95398	2.56415	0.117932	0.999891	Distal Intergenic	7	57450177	57473559	23383	2284262	ENSG00000182111	ZNF716	zinc finger protein 716
chr21.9726456.9732391	-0.118591	5.28105	2.5631	0.118004	0.999891	Distal Intergenic	21	9806875	9809723	2849	77332	ENSG00000280081	LINC01667	long intergenic non-protein coding RNA 1667
chr3.49539406.49540823	0.0459289	6.02891	2.56198	0.118082	0.999891	Distal Intergenic	3	49549359	49554305	4947	13482	ENSG00000226913	BSN-DT	BSN divergent transcript
chr16.30191706.30195382	0.0384095	6.98903	2.5606	0.118178	0.999891	Promoter (<=1kb)	16	30192935	30193524	590	0	ENSG00000169627	BOLA2B	bolA family member 2B
chr3.12966466.12969141	-0.0607627	5.27881	2.55944	0.118258	0.999891	Promoter (<=1kb)	3	12960277	12967460	7184	0	ENSG00000144711	IQSEC1	IQ motif and Sec7 domain ArfGEF 1
chr10.71888536.71890783	-0.0444052	7.02166	2.55899	0.11829	0.999891	Exon (ENST00000689427.1/ENST00000689427.1, exon 1 of 1)	10	71816298	71851251	34954	-37286	ENSG00000197746	PSAP	prosaposin
chr20.16729473.16730513	0.0590277	5.15446	2.55811	0.118351	0.999891	Promoter (<=1kb)	20	16729961	16741776	11816	0	ENSG00000125870	SNRPB2	small nuclear ribonucleoprotein polypeptide B2
chr22.39143755.39146697	-0.0573485	5.6632	2.55662	0.118455	0.999891	Intron (ENST00000475962.5/23492, intron 1 of 1)	22	39120167	39149832	29666	3135	ENSG00000100307	CBX7	chromobox 7
chr1.248945634.248946465	-0.129077	4.66465	2.55618	0.118485	0.999891	Distal Intergenic	1	248906372	248917401	11030	39263	ENSG00000185220	PGBD2	piggyBac transposable element derived 2
chr8.132894933.132896494	0.0583313	4.87191	2.55597	0.1185	0.999891	Promoter (1-2kb)	8	132897689	133134897	237209	-1195	ENSG00000042832	TG	thyroglobulin
chr6.137846341.137848087	-0.0504838	6.10982	2.55444	0.118607	0.999891	Intron (ENST00000606998.1/100130476, intron 3 of 3)	6	137857700	137861491	3792	13404	NA	LOC107986649	uncharacterized LOC107986649
chr3.49248285.49249504	0.0700094	5.57589	2.55427	0.118618	0.999891	Intron (ENST00000296449.9/339834, intron 8 of 9)	3	49274120	49274186	67	-24616	ENSG00000264633	MIR4271	microRNA 4271
chr1.3623825.3625921	0.0501203	6.27392	2.55368	0.11866	0.999891	Promoter (<=1kb)	1	3623190	3624743	1554	0	ENSG00000162591	MEGF6	multiple EGF like domains 6
chr2.72936784.72941899	-0.102305	5.03295	2.55149	0.118812	0.999891	Distal Intergenic	2	72923988	72934239	10252	12797	ENSG00000135638	EMX1	empty spiracles homeobox 1
chr1.12171334.12174561	-0.0713695	5.11647	2.55133	0.118824	0.999891	Intron (ENST00000376259.7/7133, intron 1 of 9)	1	12167003	12209228	42226	4332	ENSG00000028137	TNFRSF1B	TNF receptor superfamily member 1B
chr11.73876406.73877582	-0.0558401	5.18907	2.54906	0.118983	0.999891	Promoter (<=1kb)	11	73875759	73876566	808	0	ENSG00000181924	COA4	cytochrome c oxidase assembly factor 4 homolog
chr9.33165537.33168898	0.0360586	6.71293	2.5487	0.119007	0.999891	Promoter (<=1kb)	9	33166948	33182865	15918	0	NA	B4GALT1-AS1	B4GALT1 antisense RNA 1
chr2.67396823.67398191	-0.0665742	5.14167	2.54745	0.119095	0.999891	Promoter (<=1kb)	2	67397322	67412089	14768	0	ENSG00000143971	ETAA1	ETAA1 activator of ATR kinase
chr5.55994377.55995800	0.0511678	5.96201	2.54701	0.119126	0.999891	Promoter (<=1kb)	5	55940966	55994792	53827	0	ENSG00000134352	IL6ST	interleukin 6 cytokine family signal transducer
chr17.78250472.78252470	-0.0675297	4.66165	2.54627	0.119178	0.999891	Promoter (2-3kb)	17	78248193	78251440	3248	2280	NA	LOC105371910	uncharacterized LOC105371910
chr4.3044846.3046547	-0.0618263	5.35854	2.54568	0.119219	0.999891	Intron (ENST00000680239.1/3064, intron 1 of 66)	4	3041562	3087022	45461	3285	ENSG00000197386	HTT	huntingtin
chr17.81033166.81036051	-0.0479519	6.10522	2.54315	0.119397	0.999891	Promoter (<=1kb)	17	81029130	81034573	5444	0	ENSG00000226137	BAIAP2-DT	BAIAP2 divergent transcript
chr7.49849377.49853477	-0.117928	4.88603	2.54257	0.119438	0.999891	Exon (ENST00000491129.5/11055, exon 4 of 4)	7	49773638	49921950	148313	75740	ENSG00000188730	VWC2	von Willebrand factor C domain containing 2
chr1.1573865.1575564	0.0442991	6.35029	2.54236	0.119452	0.999891	Promoter (<=1kb)	1	1560848	1574584	13737	0	ENSG00000160075	SSU72	SSU72 homolog, RNA polymerase II CTD phosphatase
chr1.207751512.207753039	-0.0410865	6.15394	2.54132	0.119525	0.999891	Promoter (<=1kb)	1	207752054	207795504	43451	0	ENSG00000117335	CD46	CD46 molecule
chr1.156337683.156339217	0.0450624	6.82465	2.54074	0.119566	0.999891	Promoter (<=1kb)	1	156335115	156338206	3092	0	ENSG00000163468	CCT3	chaperonin containing TCP1 subunit 3
chr15.67064860.67067005	0.0532117	6.08146	2.53916	0.119678	0.999891	Promoter (<=1kb)	15	67054705	67065268	10564	0	NA	LOC102723493	uncharacterized LOC102723493
chr19.2494114.2496006	-0.0612988	5.0474	2.53736	0.119804	0.999891	Distal Intergenic	19	2476356	2477126	771	17759	ENSG00000099860	GADD45B	growth arrest and DNA damage inducible beta
chr17.42535544.42537265	0.0510999	5.86439	2.53691	0.119836	0.999891	Promoter (<=1kb)	17	42536241	42544449	8209	0	ENSG00000108784	NAGLU	N-acetyl-alpha-glucosaminidase
chr22.10710189.10725801	-0.127214	7.53246	2.53567	0.119924	0.999891	Distal Intergenic	22	10939388	10961338	21951	235537	NA	FRG1FP	FSHD region gene 1 family member F, pseudogene
chr4.151407446.151410435	-0.0698842	4.92821	2.53533	0.119948	0.999891	Promoter (<=1kb)	4	151407551	151408835	1285	0	NA	FHIP1A-DT	FHIP1A divergent transcript
chr13.39037458.39039445	-0.0574853	5.74941	2.53444	0.120011	0.999891	Promoter (<=1kb)	13	39028227	39037837	9611	0	ENSG00000120685	PROSER1	proline and serine rich 1
chr17.44122894.44124342	0.0589119	5.64331	2.53444	0.120011	0.999891	Promoter (<=1kb)	17	44078294	44123275	44982	0	ENSG00000108840	HDAC5	histone deacetylase 5
chr15.64840782.64846522	-0.0357933	6.94296	2.53419	0.120028	0.999891	Promoter (<=1kb)	15	64841883	64868000	26118	0	ENSG00000241839	PLEKHO2	pleckstrin homology domain containing O2
chr16.57299300.57301355	-0.0553324	6.65763	2.53218	0.120171	0.999891	Distal Intergenic	16	57256755	57284672	27918	-14629	ENSG00000102934	PLLP	plasmolipin
chr2.231463447.231465573	-0.0343588	6.82037	2.53199	0.120184	0.999891	Promoter (<=1kb)	2	231455191	231463693	8503	0	ENSG00000115053	NCL	nucleolin
chr2.191020127.191021557	0.0437054	6.00832	2.53182	0.120196	0.999891	Promoter (<=1kb)	2	191001086	191020320	19235	0	ENSG00000115415	STAT1	signal transducer and activator of transcription 1
chr17.1643338.1646342	-0.0686908	5.13135	2.53179	0.120198	0.999891	Promoter (<=1kb)	17	1640581	1644519	3939	0	ENSG00000074660	SCARF1	scavenger receptor class F member 1
chr19.51136512.51140024	-0.0444188	5.98062	2.53116	0.120243	0.999891	Promoter (<=1kb)	19	51137970	51138634	665	0	ENSG00000129450	SIGLEC9	sialic acid binding Ig like lectin 9
chr3.66499291.66501835	0.0475782	6.00407	2.52975	0.120343	0.999891	Promoter (<=1kb)	3	66378797	66501011	122215	0	ENSG00000144749	LRIG1	leucine rich repeats and immunoglobulin like domains 1
chr3.127000232.127013245	-0.106296	6.48754	2.52902	0.120395	0.999891	Exon (ENST00000393409.3/5361, exon 4 of 32)	3	127026385	127035579	9195	-13140	ENSG00000114554	PLXNA1	plexin A1
chr12.128843208.128844490	0.0676056	5.02834	2.52863	0.120422	0.999891	Distal Intergenic	12	128853427	128984956	131530	-8937	ENSG00000151948	GLT1D1	glycosyltransferase 1 domain containing 1
chr11.44095203.44096635	0.0754348	4.80359	2.52816	0.120455	0.999891	Promoter (<=1kb)	11	44095648	44251763	156116	0	ENSG00000151348	EXT2	exostosin glycosyltransferase 2
chrX.149538750.149542491	-0.0442527	6.82339	2.528	0.120467	0.999891	Promoter (<=1kb)	23	149534100	149539304	5205	0	ENSG00000241769	EOLA1-DT	EOLA1 divergent transcript
chr5.55711526.55712781	-0.0589615	5.32521	2.52748	0.120504	0.999891	Promoter (<=1kb)	5	55656721	55712261	55541	0	ENSG00000177058	SLC38A9	solute carrier family 38 member 9
chr2.197452437.197454330	0.044855	7.30471	2.52733	0.120515	0.999891	Promoter (<=1kb)	2	197453493	197474168	20676	0	ENSG00000115520	COQ10B	coenzyme Q10B
chr5.151208161.151210144	-0.0622276	5.42425	2.52665	0.120563	0.999891	Promoter (1-2kb)	5	151205400	151211145	5746	1001	ENSG00000198624	CCDC69	coiled-coil domain containing 69
chr11.73981163.73984035	0.0431252	7.13765	2.52592	0.120615	0.999891	Promoter (<=1kb)	11	73974709	73982830	8122	0	ENSG00000175567	UCP2	uncoupling protein 2
chr14.92105590.92107220	0.0435136	6.10715	2.52591	0.120615	0.999891	Promoter (<=1kb)	14	92082343	92106535	24193	0	ENSG00000066427	ATXN3	ataxin 3
chr8.98044780.98046347	0.063184	5.53666	2.5256	0.120638	0.999891	Promoter (<=1kb)	8	98041721	98045514	3794	0	ENSG00000156482	RPL30	ribosomal protein L30
chr9.93056877.93060235	-0.073516	4.79486	2.52471	0.120701	0.999891	Promoter (<=1kb)	9	93058688	93085132	26445	0	ENSG00000157303	SUSD3	sushi domain containing 3
chr19.8769073.8773133	-0.136871	4.99396	2.52466	0.120705	0.999891	Distal Intergenic	19	8721634	8732160	10527	47440	ENSG00000181733	OR2Z1	olfactory receptor family 2 subfamily Z member 1
chr2.148642823.148646479	0.0339458	7.03669	2.52398	0.120753	0.999891	Promoter (<=1kb)	2	148644440	148754020	109581	0	ENSG00000135999	EPC2	enhancer of polycomb homolog 2
chr1.40257295.40258782	-0.0459483	6.20375	2.52381	0.120765	0.999891	Promoter (<=1kb)	1	40258041	40294174	36134	0	ENSG00000084073	ZMPSTE24	zinc metallopeptidase STE24
chr18.75207793.75210141	0.0525032	5.59792	2.52207	0.120889	0.999891	Promoter (<=1kb)	18	75201878	75208417	6540	0	ENSG00000180011	PTGR3	prostaglandin reductase 3
chr8.2000291.2003429	0.0498361	6.63965	2.52197	0.120896	0.999891	5' UTR	8	1971181	1974768	3588	-25524	ENSG00000253764	KBTBD11-AS1	KBTBD11 antisense RNA 1
chr3.197664291.197667626	-0.0873863	4.9169	2.52079	0.12098	0.999891	Exon (ENST00000663117.1/ENST00000663117.1, exon 1 of 2)	3	197674496	197674576	81	6950	ENSG00000284146	MIR922	microRNA 922
chr21.8808844.8812486	-0.116283	5.88653	2.52048	0.121002	0.999891	Intron (ENST00000651312.1/ENST00000651312.1, intron 1 of 2)	21	8759081	8761335	2255	49764	NA	LINC01666	long intergenic non-protein coding RNA 1666
chr19.9309158.9310407	-0.0407899	6.0443	2.52009	0.12103	0.999891	Promoter (<=1kb)	19	9291140	9309838	18699	0	ENSG00000196110	ZNF699	zinc finger protein 699
chr1.179365143.179366671	0.0460036	6.00004	2.51982	0.121049	0.999891	Promoter (<=1kb)	1	179365720	179379482	13763	0	ENSG00000162779	AXDND1	axonemal dynein light chain domain containing 1
chr8.143947639.143949966	-0.067353	6.16936	2.51673	0.12127	0.999891	Promoter (<=1kb)	8	143915153	143950876	35724	910	ENSG00000178209	PLEC	plectin
chr1.108876345.108877730	0.0768965	4.94026	2.51599	0.121323	0.999891	Promoter (<=1kb)	1	108876960	108903759	26800	0	ENSG00000121957	GPSM2	G protein signaling modulator 2
chr19.47369532.47371691	0.0440849	5.82942	2.51338	0.12151	0.999891	Promoter (1-2kb)	19	47372797	47382279	9483	-1106	ENSG00000134815	DHX34	DExH-box helicase 34
chr17.78323934.78326176	-0.0521321	5.51746	2.51182	0.121622	0.999891	Intron (ENST00000586321.1/105371912, intron 1 of 2)	17	78315729	78347798	32070	8206	NA	LOC105371912	uncharacterized LOC105371912
chr2.219629970.219636792	-0.0924865	5.55204	2.51154	0.121642	0.999891	Promoter (<=1kb)	2	219631130	219633009	1880	0	ENSG00000114923	SLC4A3	solute carrier family 4 member 3
chr12.115947727.115951986	-0.076843	4.97488	2.50541	0.122083	0.999891	Distal Intergenic	12	115959616	115963549	3934	11563	ENSG00000123066	MED13L	mediator complex subunit 13L
chr3.43769135.43771637	-0.0844389	4.9715	2.50346	0.122224	0.999891	Distal Intergenic	3	43717671	43734371	16701	51465	ENSG00000011198	ABHD5	abhydrolase domain containing 5, lysophosphatidic acid acyltransferase
chr19.27353523.27362120	-0.131117	5.64833	2.50265	0.122283	0.999891	Distal Intergenic	19	27681744	27685255	3512	323135	NA	LOC105372345	uncharacterized LOC105372345
chr4.9530922.9533475	-0.0861887	4.93897	2.50083	0.122414	0.999891	Exon (ENST00000641197.1/ENST00000641197.1, exon 1 of 1)	4	9556168	9556316	149	22841	ENSG00000221275	MIR548I2	microRNA 548i-2
chr20.29872987.29882902	-0.101252	7.11488	2.49916	0.122535	0.999891	Exon (ENST00000638107.1/ENST00000638107.1, exon 1 of 1)	20	29548661	29559705	11045	324327	ENSG00000287889	FAM242B	family with sequence similarity 242 member B
chr14.23320340.23322535	-0.0478374	7.27659	2.49842	0.122589	0.999891	Promoter (<=1kb)	14	23321457	23326163	4707	0	ENSG00000100836	PABPN1	poly(A) binding protein nuclear 1
chr2.240621273.240625951	-0.0520149	6.49966	2.49801	0.122618	0.999891	Promoter (<=1kb)	2	240625480	240633159	7680	0	ENSG00000178623	GPR35	G protein-coupled receptor 35
chr3.182979673.182981230	0.0656584	5.43278	2.49739	0.122663	0.999891	Promoter (<=1kb)	3	182961315	182980151	18837	0	ENSG00000043093	DCUN1D1	defective in cullin neddylation 1 domain containing 1
chr2.20614030.20622168	-0.0821431	6.08638	2.49265	0.123007	0.999891	Promoter (2-3kb)	2	20592617	20624773	32157	2605	ENSG00000118960	HS1BP3	HCLS1 binding protein 3
chr4.190180939.190182302	-0.12539	7.03667	2.49236	0.123028	0.999891	Promoter (<=1kb)	4	190182117	190185911	3795	0	ENSG00000260596	DUX4	double homeobox 4
chr4.80058048.80060602	0.0748882	5.48622	2.49215	0.123044	0.999891	Intron (ENST00000403729.7/118429, intron 3 of 16)	4	79905571	80071620	166050	11018	ENSG00000163297	ANTXR2	ANTXR cell adhesion molecule 2
chr18.23585338.23587677	0.0438789	6.68763	2.49136	0.123101	0.999891	Promoter (<=1kb)	18	23539730	23586487	46758	0	ENSG00000141458	NPC1	NPC intracellular cholesterol transporter 1
chr14.105856183.105860616	-0.12236	5.08568	2.48978	0.123216	0.999891	Promoter (<=1kb)	14	105857513	105857572	60	0	ENSG00000265612	MIR4539	microRNA 4539
chr20.46089037.46090359	0.0555111	6.14412	2.48939	0.123244	0.999891	Promoter (<=1kb)	20	46067055	46089952	22898	0	ENSG00000124160	NCOA5	nuclear receptor coactivator 5
chr11.65918565.65920245	0.0589298	6.27734	2.48929	0.123252	0.999891	Promoter (<=1kb)	11	65916810	65919062	2253	0	ENSG00000175573	C11orf68	chromosome 11 open reading frame 68
chr8.143635467.143637302	-0.0628834	4.94026	2.48844	0.123314	0.999891	Promoter (<=1kb)	8	143636019	143653730	17712	0	ENSG00000183309	ZNF623	zinc finger protein 623
chr4.158768495.158769902	0.0601982	5.17576	2.48804	0.123343	0.999891	Promoter (<=1kb)	4	158769026	158908050	139025	0	ENSG00000052795	FNIP2	folliculin interacting protein 2
chr10.41264687.41266001	-0.13977	5.02552	2.48796	0.123349	0.999891	Distal Intergenic	10	42242721	42276842	34122	-976720	NA	LOC101929373	uncharacterized LOC101929373
chr12.52878462.52880409	-0.0694381	4.9699	2.48787	0.123355	0.999891	Distal Intergenic	12	52898469	52901867	3399	21458	ENSG00000170421	KRT8	keratin 8
chr17.43244424.43247289	0.0419564	7.71863	2.48682	0.123432	0.999891	Exon (ENST00000619465.1/ENST00000619465.1, exon 1 of 1)	17	43233787	43233977	191	-10448	ENSG00000274585	RNU2-1	RNA, U2 small nuclear 1
chr17.23015690.23016807	-0.123039	6.40747	2.48635	0.123466	0.999891	Distal Intergenic	17	22406019	22413744	7726	609672	ENSG00000276399	FLJ36000	uncharacterized FLJ36000
chr8.95268342.95270478	-0.0564294	5.90487	2.48464	0.123591	0.999891	Promoter (<=1kb)	8	95268823	95802733	533911	0	ENSG00000253773	CFAP418-AS1	CFAP418 antisense RNA 1
chr4.77351329.77357737	-0.114647	5.30762	2.47982	0.123944	0.999891	Intron (ENST00000497512.5/901, intron 10 of 11)	4	77394491	77494286	99796	136549	NA	LOC105377295	uncharacterized LOC105377295
chr3.13627401.13633639	-0.121464	5.3385	2.47959	0.123961	0.999891	Promoter (<=1kb)	3	13631329	13638380	7052	0	ENSG00000163520	FBLN2	fibulin 2
chr5.43555864.43557778	0.050397	5.84392	2.47908	0.123999	0.999891	Promoter (<=1kb)	5	43538929	43556378	17450	0	ENSG00000172239	PAIP1	poly(A) binding protein interacting protein 1
chr19.11797501.11799178	-0.0610004	4.92073	2.47808	0.124072	0.999891	Promoter (<=1kb)	19	11797667	11799279	1613	0	ENSG00000177599	ZNF491	zinc finger protein 491
chr1.150486981.150488047	-0.0653644	5.38199	2.47808	0.124072	0.999891	Promoter (<=1kb)	1	150487414	150507258	19845	0	ENSG00000143374	TARS2	threonyl-tRNA synthetase 2, mitochondrial
chr11.47387764.47390239	-0.0563707	5.49371	2.47477	0.124316	0.999891	Intron (ENST00000666926.1/6688, intron 2 of 2)	11	47381615	47395607	13993	5368	ENSG00000066336	SPI1	Spi-1 proto-oncogene
chr10.15167796.15169816	-0.0518346	5.47443	2.47346	0.124412	0.999891	Promoter (<=1kb)	10	15108294	15168628	60335	0	ENSG00000152465	NMT2	N-myristoyltransferase 2
chr12.57187305.57193141	-0.0867252	5.41357	2.46903	0.124739	0.999891	Promoter (<=1kb)	12	57187369	57192969	5601	0	ENSG00000123384	LRP1	LDL receptor related protein 1
chr22.38179732.38182290	-0.0484928	6.62346	2.46848	0.124779	0.999891	Promoter (<=1kb)	22	38145624	38180404	34781	0	ENSG00000184381	PLA2G6	phospholipase A2 group VI
chr11.78573986.78575504	0.0476105	5.54095	2.46815	0.124804	0.999891	Promoter (<=1kb)	11	78465883	78574518	108636	0	ENSG00000137513	NARS2	asparaginyl-tRNA synthetase 2, mitochondrial
chr10.129763849.129770134	-0.107869	5.37607	2.46812	0.124806	0.999891	3' UTR	10	129784983	129806971	21989	-14849	NA	LINC02666	long intergenic non-protein coding RNA 2666
chr10.133455171.133460265	-0.104933	5.00064	2.46625	0.124945	0.999891	Promoter (<=1kb)	10	133456237	133523558	67322	0	ENSG00000214279	SCART1	scavenger receptor family member expressed on T cells 1
chr8.8064850.8067608	-0.0656473	5.4354	2.46572	0.124984	0.999891	Promoter (<=1kb)	8	8065646	8180527	114882	0	NA	LOC112268014	uncharacterized LOC112268014
chr19.14407511.14414312	-0.0734449	6.48949	2.46334	0.12516	0.999891	Promoter (<=1kb)	19	14408819	14410929	2111	0	ENSG00000123136	DDX39A	DExD-box helicase 39A
chr10.126946878.126949601	-0.125075	5.61142	2.46295	0.125189	0.999891	Intron (ENST00000280333.9/1793, intron 1 of 51)	10	126905428	127452516	547089	41451	ENSG00000150760	DOCK1	dedicator of cytokinesis 1
chr10.32345484.32347745	0.0400293	6.69317	2.46247	0.125224	0.999891	Promoter (<=1kb)	10	32281859	32346819	64961	0	ENSG00000120616	EPC1	enhancer of polycomb homolog 1
chr3.15426972.15429281	0.0606022	5.49742	2.46156	0.125292	0.999891	Promoter (<=1kb)	3	15381275	15427518	46244	0	ENSG00000206562	METTL6	methyltransferase 6, methylcytidine
chr22.10726221.10733954	-0.118351	6.68732	2.45996	0.125411	0.999891	Distal Intergenic	22	10939388	10961338	21951	227384	NA	FRG1FP	FSHD region gene 1 family member F, pseudogene
chr3.119497789.119499191	0.0514922	5.57698	2.45993	0.125413	0.999891	Promoter (<=1kb)	3	119498547	119523823	25277	0	ENSG00000113845	TIMMDC1	translocase of inner mitochondrial membrane domain containing 1
chr2.90247620.90252500	-0.10527	5.59075	2.45844	0.125525	0.999891	Distal Intergenic	2	89622213	89640635	18423	-606986	NA	KMT2CP4	lysine methyltransferase 2C pseudogene 4
chr8.48007991.48009146	0.0711971	5.34702	2.45824	0.125539	0.999891	Promoter (<=1kb)	8	48008415	48061417	53003	0	ENSG00000169139	UBE2V2	ubiquitin conjugating enzyme E2 V2
chr12.12723650.12726291	0.0511936	6.61835	2.45725	0.125613	0.999891	Promoter (<=1kb)	12	12725917	12814199	88283	0	ENSG00000178878	APOLD1	apolipoprotein L domain containing 1
chr1.16607293.16614971	-0.0739043	6.7384	2.45624	0.125688	0.999891	Promoter (<=1kb)	1	16593562	16608650	15089	0	ENSG00000219481	NBPF1	NBPF member 1
chr1.231612397.231614077	-0.0624731	4.99829	2.45458	0.125812	0.999891	Promoter (<=1kb)	1	231591292	231612090	20799	-308	ENSG00000229228	LINC00582	long intergenic non-protein coding RNA 582
chr8.101108244.101110397	-0.0692139	5.34479	2.45375	0.125874	0.999891	Distal Intergenic	8	101122145	101126158	4014	15761	NA	LOC105375674	uncharacterized LOC105375674
chr2.2764718.2768840	-0.116859	4.99924	2.45287	0.12594	0.999891	Intron (ENST00000652954.1/105373390, intron 2 of 3)	2	2830928	2834976	4049	66136	NA	LOC105373390	uncharacterized LOC105373390
chr15.50685755.50687608	0.0456144	6.21349	2.45255	0.125964	0.999891	Promoter (<=1kb)	15	50648802	50686717	37916	0	ENSG00000092439	TRPM7	transient receptor potential cation channel subfamily M member 7
chr3.13004140.13007472	-0.0939369	4.79229	2.45039	0.126125	0.999891	Intron (ENST00000613206.2/9922, intron 1 of 13)	3	12936551	12995126	58576	-9015	ENSG00000144711	IQSEC1	IQ motif and Sec7 domain ArfGEF 1
chr14.103384600.103387005	0.0450103	6.49228	2.44978	0.126171	0.999891	Promoter (<=1kb)	14	103385377	103503820	118444	0	ENSG00000075413	MARK3	microtubule affinity regulating kinase 3
chr2.46616034.46617740	0.0543627	5.94812	2.44878	0.126246	0.999891	Promoter (<=1kb)	2	46616416	46625053	8638	0	ENSG00000119878	CRIPT	CXXC repeat containing interactor of PDZ3 domain
chr7.135508934.135511084	-0.0443993	6.22562	3.07575	0.126318	0.999891	Promoter (<=1kb)	7	135422221	135509693	87473	0	ENSG00000080802	CNOT4	CCR4-NOT transcription complex subunit 4
chr1.228391223.228395393	-0.101534	4.91217	2.44686	0.12639	0.999891	Promoter (1-2kb)	1	228397048	228397109	62	1716	ENSG00000284311	MIR6742	microRNA 6742
chr17.82097006.82099883	0.0520873	6.73562	2.4467	0.126402	0.999891	Promoter (<=1kb)	17	82096415	82097324	910	0	ENSG00000169710	FASN	fatty acid synthase
chr14.24231563.24233666	0.0415926	5.94456	2.44653	0.126415	0.999891	Promoter (<=1kb)	14	24216859	24232002	15144	0	ENSG00000129559	NEDD8	NEDD8 ubiquitin like modifier
chr9.5557441.5558935	-0.0624583	4.80106	2.44551	0.126491	0.999891	Exon (ENST00000397747.5/80380, exon 5 of 7)	9	5510531	5571282	60752	46911	ENSG00000197646	PDCD1LG2	programmed cell death 1 ligand 2
chr7.26199352.26202863	0.0415029	7.30007	2.44456	0.126563	0.999891	Promoter (<=1kb)	7	26189666	26200142	10477	0	ENSG00000122566	HNRNPA2B1	heterogeneous nuclear ribonucleoprotein A2/B1
chr15.70265743.70268453	-0.0344737	6.39153	2.44381	0.126619	0.999891	Distal Intergenic	15	70047790	70098176	50387	-167568	ENSG00000140332	TLE3	TLE family member 3, transcriptional corepressor
chr19.41530492.41532295	0.0601233	6.47028	2.44366	0.12663	0.999891	Exon (ENST00000599316.1/ENST00000599316.1, exon 1 of 2)	19	41535340	41536902	1563	-3045	ENSG00000270164	LINC01480	long intergenic non-protein coding RNA 1480
chr2.74528896.74531300	-0.0363392	6.7926	2.44273	0.1267	0.999891	Promoter (<=1kb)	2	74527736	74528936	1201	0	ENSG00000115307	AUP1	AUP1 lipid droplet regulating VLDL assembly factor
chr17.35345552.35347469	0.064403	4.9602	2.44116	0.126818	0.999891	Distal Intergenic	17	35360019	35362992	2974	15523	ENSG00000172716	SLFN11	schlafen family member 11
chr10.101353501.101354859	0.0488727	6.57137	2.43999	0.126907	0.999891	Promoter (<=1kb)	10	101354033	101557319	203287	0	ENSG00000166167	BTRC	beta-transducin repeat containing E3 ubiquitin protein ligase
chr1.159015362.159016175	0.0705795	4.85619	2.43957	0.126938	0.999891	Promoter (<=1kb)	1	159015673	159018376	2704	0	ENSG00000163565	IFI16	interferon gamma inducible protein 16
chr11.67316787.67318805	-0.0513523	5.91272	2.43956	0.126939	0.999891	Promoter (<=1kb)	11	67317871	67391434	73564	0	NA	LOC100130987	uncharacterized LOC100130987
chr13.45339834.45342683	0.0419853	7.06091	2.438	0.127057	0.999891	Promoter (<=1kb)	13	45337064	45339848	2785	0	ENSG00000133112	TPT1	tumor protein, translationally-controlled 1
chr7.5561878.5564041	-0.0687863	5.35622	2.4378	0.127071	0.999891	Promoter (<=1kb)	7	5529282	5562790	33509	0	ENSG00000075624	ACTB	actin beta
chr21.10750768.10756365	-0.11662	6.10576	2.43776	0.127074	0.999891	Distal Intergenic	21	10521583	10605716	84134	229186	ENSG00000274391	TPTE	transmembrane phosphatase with tensin homology
chr2.74576255.74578135	0.076264	5.21485	2.43693	0.127137	0.999891	Promoter (<=1kb)	2	74557892	74576939	19048	0	ENSG00000159374	M1AP	meiosis 1 associated protein
chr17.81923290.81925222	-0.0483899	5.39845	2.43665	0.127158	0.999891	Promoter (<=1kb)	17	81921560	81923532	1973	0	ENSG00000197063	MAFG	MAF bZIP transcription factor G
chr16.67925875.67932673	-0.0755924	5.6691	2.43614	0.127197	0.999891	Promoter (<=1kb)	16	67929898	67931485	1588	0	ENSG00000141086	CTRL	chymotrypsin like
chr8.141538852.141542101	-0.0991813	4.85614	2.43608	0.127201	0.999891	Distal Intergenic	8	141514697	141518715	4019	24156	ENSG00000226490	LOC122455339	uncharacterized LOC122455339
chr18.47019940.47031263	-0.114587	7.42447	2.43603	0.127205	0.999891	Exon (ENST00000675219.1/ENST00000675219.1, exon 1 of 1)	18	47032527	47035621	3095	4358	ENSG00000206181	ELOA2	elongin A2
chr9.22008515.22009775	0.0727841	5.22577	2.43452	0.12732	0.999891	Promoter (<=1kb)	9	22004748	22009272	4525	0	ENSG00000147883	CDKN2B	cyclin dependent kinase inhibitor 2B
chr19.51365345.51369120	-0.0354668	6.9754	2.43318	0.127421	0.999891	Promoter (<=1kb)	19	51367098	51369003	1906	0	ENSG00000160318	CLDND2	claudin domain containing 2
chr11.63680885.63682543	0.0426953	6.152	2.43312	0.127426	0.999891	Promoter (<=1kb)	11	63681446	63759882	78437	0	ENSG00000133318	RTN3	reticulon 3
chr11.10724848.10726003	-0.0621761	4.93496	2.43283	0.127447	0.999891	Exon (ENST00000384131.1/ENST00000384131.1, exon 1 of 1)	11	10751246	10779746	28501	-25243	ENSG00000198730	CTR9	CTR9 homolog, Paf1/RNA polymerase II complex component
chr8.86341658.86343466	0.0565692	5.73197	2.43268	0.127459	0.999891	Promoter (<=1kb)	8	86342547	86468503	125957	0	ENSG00000123124	WWP1	WW domain containing E3 ubiquitin protein ligase 1
chr19.52569705.52570924	-0.0585646	5.17527	2.43156	0.127544	0.999891	Promoter (<=1kb)	19	52570273	52582276	12004	0	ENSG00000167562	ZNF701	zinc finger protein 701
chr6.31546497.31547764	-0.065922	5.02828	2.43062	0.127615	0.999891	Promoter (<=1kb)	6	31530219	31546582	16364	0	ENSG00000254870	ATP6V1G2-DDX39B	ATP6V1G2-DDX39B readthrough (NMD candidate)
chr6.158167404.158169158	0.0520451	5.75377	2.43038	0.127633	0.999891	Promoter (<=1kb)	6	158110599	158168164	57566	0	ENSG00000122335	SERAC1	serine active site containing 1
chr19.1274865.1276515	0.0502353	6.74898	2.42849	0.127777	0.999891	Promoter (<=1kb)	19	1275530	1279228	3699	0	ENSG00000228300	FAM174C	family with sequence similarity 174 member C
chr19.52962000.52963810	-0.0550837	5.4258	2.42812	0.127805	0.999891	Promoter (<=1kb)	19	52928475	52962823	34349	0	ENSG00000221874	ZNF816-ZNF321P	ZNF816-ZNF321P readthrough
chr19.52526860.52528297	-0.0481706	6.02097	2.42802	0.127812	0.999891	Promoter (<=1kb)	19	52527652	52564464	36813	0	ENSG00000198482	ZNF808	zinc finger protein 808
chr7.1917729.1920910	-0.0908928	5.24051	2.42731	0.127866	0.999891	Intron (ENST00000402746.5/8379, intron 15 of 16)	7	1898200	1940549	42350	19639	ENSG00000002822	MAD1L1	mitotic arrest deficient 1 like 1
chr17.21407632.21414305	-0.113467	5.52989	2.42689	0.127899	0.999891	Promoter (2-3kb)	17	21405136	21417170	12035	2497	ENSG00000184185	KCNJ12	potassium inwardly rectifying channel subfamily J member 12
chr8.130008241.130009390	0.0558164	5.29586	2.42672	0.127912	0.999891	Promoter (<=1kb)	8	130008334	130008453	120	0	ENSG00000264653	MIR5194	microRNA 5194
chr17.73969468.73970842	-0.0749875	4.81251	2.42667	0.127916	0.999891	Distal Intergenic	17	73926421	73949906	23486	-19563	NA	LOC105371888	uncharacterized LOC105371888
chr3.57691799.57693571	0.0493653	6.43086	2.42653	0.127926	0.999891	Promoter (<=1kb)	3	57665961	57692844	26884	0	ENSG00000174839	DENND6A	DENN domain containing 6A
chr9.60571872.60573678	-0.164756	4.85831	2.42642	0.127934	0.999891	Distal Intergenic	9	60914407	60920653	6247	-340729	ENSG00000276581	SPATA31A5	SPATA31 subfamily A member 5
chr16.85027358.85028992	0.0806071	5.11311	2.42535	0.128016	0.999891	Promoter (<=1kb)	16	85027782	85094230	66449	0	ENSG00000135709	KIAA0513	KIAA0513
chr7.30134453.30136662	0.0535955	5.92125	2.42369	0.128142	0.999891	Promoter (<=1kb)	7	30129507	30134714	5208	0	ENSG00000286847	LOC105375216	uncharacterized LOC105375216
chr10.104246306.104248019	0.0586734	6.04929	2.42223	0.128253	0.999891	Intron (ENST00000470554.5/9446, intron 1 of 4)	10	104254164	104266190	12027	-6145	ENSG00000148834	GSTO1	glutathione S-transferase omega 1
chr8.12538170.12553055	-0.107648	7.2725	2.42001	0.128423	0.999891	Exon (ENST00000635775.1/729732, exon 9 of 9)	8	12594985	12605726	10742	52671	ENSG00000283674	LOC729732	uncharacterized LOC729732
chr1.219088477.219089581	0.0618142	4.95762	2.41983	0.128437	0.999891	Intron (ENST00000691001.1/643723, intron 2 of 4)	1	218983023	219173493	190471	83912	ENSG00000228063	LYPLAL1-DT	LYPLAL1 divergent transcript
chr1.45802436.45804419	-0.0484163	5.78778	2.41782	0.128591	0.999891	Promoter (<=1kb)	1	45803612	46036122	232511	0	ENSG00000086015	MAST2	microtubule associated serine/threonine kinase 2
chr8.143989548.143991435	0.0583818	5.12069	2.41657	0.128687	0.999891	Promoter (<=1kb)	8	143990056	143993415	3360	0	ENSG00000178719	GRINA	glutamate ionotropic receptor NMDA type subunit associated protein 1
chr2.240579084.240580824	-0.0665891	5.25314	2.41461	0.128836	0.999891	3' UTR	2	240575502	240578724	3223	3583	ENSG00000142327	RNPEPL1	arginyl aminopeptidase like 1
chr15.72319416.72320912	-0.0569931	5.79355	2.41175	0.129056	0.999891	Promoter (<=1kb)	15	72285184	72319787	34604	0	ENSG00000140488	CELF6	CUGBP Elav-like family member 6
chr9.63820372.63825773	-0.105965	7.02933	2.41094	0.129118	0.999891	Promoter (<=1kb)	9	63819574	63819654	81	799	ENSG00000266017	MIR4477B	microRNA 4477b
chr1.37858934.37860578	0.0460503	6.3268	2.4085	0.129307	0.999891	Promoter (<=1kb)	1	37809574	37859592	50019	0	ENSG00000188786	MTF1	metal regulatory transcription factor 1
chr8.144254390.144260934	-0.112104	5.33149	2.40845	0.12931	0.999891	Promoter (<=1kb)	8	144254422	144255637	1216	0	ENSG00000179832	MROH1	maestro heat like repeat family member 1
chr5.179163783.179168859	-0.108588	5.01772	2.40813	0.129335	0.999891	Intron (ENST00000251582.12/9509, intron 5 of 21)	5	179114289	179122839	8551	-40945	ENSG00000087116	ADAMTS2	ADAM metallopeptidase with thrombospondin type 1 motif 2
chr6.5084141.5086618	0.0677848	5.17296	2.40734	0.129396	0.999891	Promoter (<=1kb)	6	5085341	5089487	4147	0	ENSG00000219607	PPP1R3G	protein phosphatase 1 regulatory subunit 3G
chr5.80654139.80655721	0.0622659	5.45671	2.40094	0.12989	0.999891	Promoter (<=1kb)	5	80628538	80654547	26010	0	ENSG00000228716	DHFR	dihydrofolate reductase
chr16.70686435.70696181	-0.0935573	6.01017	2.40082	0.1299	0.999891	Promoter (<=1kb)	16	70687439	70695593	8155	0	ENSG00000103043	VAC14	VAC14 component of PIKFYVE complex
chr4.9242832.9246389	-0.119564	5.21172	2.40069	0.12991	0.999891	Promoter (<=1kb)	4	9243879	9245471	1593	0	ENSG00000249104	USP17L17	ubiquitin specific peptidase 17 like family member 17
chr10.22340067.22341713	0.068872	5.16208	2.40053	0.129922	0.999891	Exon (ENST00000607385.1/ENST00000607385.1, exon 1 of 1)	10	22345445	22417596	72152	-3732	ENSG00000077327	SPAG6	sperm associated antigen 6
chr17.75735828.75738982	0.0504431	5.8793	2.39948	0.130003	0.999891	Exon (ENST00000579662.5/3691, exon 14 of 39)	17	75742424	75749045	6622	-3442	ENSG00000132470	ITGB4	integrin subunit beta 4
chr22.50435359.50442606	-0.0757063	5.53655	2.39777	0.130136	0.999891	Promoter (<=1kb)	22	50439753	50441074	1322	0	ENSG00000100239	PPP6R2	protein phosphatase 6 regulatory subunit 2
chr4.48340370.48342698	-0.0415678	7.01327	2.39701	0.130195	0.999891	Promoter (<=1kb)	4	48341529	48426201	84673	0	ENSG00000109171	SLAIN2	SLAIN motif family member 2
chr2.229300521.229301845	0.094166	5.14249	2.39663	0.130225	0.999891	Distal Intergenic	2	229023973	229271287	247315	-29235	ENSG00000153823	PID1	phosphotyrosine interaction domain containing 1
chr15.40357734.40359077	0.0741962	5.14941	2.39623	0.130255	0.999891	Promoter (<=1kb)	15	40358219	40378621	20403	0	ENSG00000140323	DISP2	dispatched RND transporter family member 2
chr8.124709037.124710723	-0.0850851	4.83331	2.3956	0.130304	0.999891	Intron (ENST00000518547.6/9788, intron 1 of 13)	8	124568428	124727616	159189	16893	ENSG00000170873	MTSS1	MTSS I-BAR domain containing 1
chr10.31581630.31583675	-0.0595983	5.12253	2.39556	0.130308	0.999891	Distal Intergenic	10	31608500	31620862	12363	37187	NA	LOC105376484	uncharacterized LOC105376484
chr9.79623785.79624818	-0.0787453	4.85412	2.39412	0.13042	0.999891	Intron (ENST00000376544.7/7091, intron 5 of 17)	9	79652593	79708783	56191	-27775	ENSG00000106829	TLE4	TLE family member 4, transcriptional corepressor
chr9.60594975.60600440	-0.138708	6.24341	2.39389	0.130437	0.999891	Distal Intergenic	9	60914407	60920653	6247	-313967	ENSG00000276581	SPATA31A5	SPATA31 subfamily A member 5
chr12.107684915.107686601	0.058102	5.21813	2.39382	0.130443	0.999891	Promoter (<=1kb)	12	107685799	107713162	27364	0	ENSG00000136045	PWP1	PWP1 homolog, endonuclein
chr3.13008158.13010203	-0.0499948	5.32589	2.3925	0.130546	0.999891	Intron (ENST00000613206.2/9922, intron 1 of 13)	3	12897220	13022596	125377	12393	ENSG00000144711	IQSEC1	IQ motif and Sec7 domain ArfGEF 1
chr4.102758139.102761865	-0.039088	7.51303	2.39218	0.130571	0.999891	Promoter (<=1kb)	4	102631988	102760933	128946	0	ENSG00000109323	MANBA	mannosidase beta
chr9.134403061.134406286	-0.0483821	5.78346	2.39064	0.130691	0.999891	Exon (ENST00000484822.1/6256, exon 3 of 3)	9	134386122	134401882	15761	16940	ENSG00000186350	RXRA	retinoid X receptor alpha
chr3.113694963.113697944	0.0360959	6.25729	2.38788	0.130906	0.999891	Promoter (<=1kb)	3	113648385	113696642	48258	0	ENSG00000176542	USF3	upstream transcription factor family member 3
chr14.23555680.23557301	-0.0648996	5.15638	2.38785	0.130909	0.999891	Promoter (<=1kb)	14	23555988	23558909	2922	0	ENSG00000259431	THTPA	thiamine triphosphatase
chr12.124320742.124323854	-0.0827737	5.1753	2.38715	0.130963	0.999891	Distal Intergenic	12	124325420	124327585	2166	3731	ENSG00000196498	NCOR2	nuclear receptor corepressor 2
chr9.38066798.38070303	-0.0488177	5.67827	3.03434	0.130997	0.999891	Promoter (<=1kb)	9	37588413	38068687	480275	0	ENSG00000107338	SHB	SH2 domain containing adaptor protein B
chr20.43590138.43591563	0.0570117	5.8414	2.38606	0.131048	0.999891	Promoter (<=1kb)	20	43590937	43647299	56363	0	ENSG00000101052	IFT52	intraflagellar transport 52
chr9.73151276.73155853	0.0749031	6.29684	2.38518	0.131117	0.999891	Promoter (<=1kb)	9	73151865	73159879	8015	0	ENSG00000135046	ANXA1	annexin A1
chr2.236747958.236749573	-0.0674679	5.16842	2.38235	0.131339	0.999891	Exon (ENST00000455068.1/ENST00000455068.1, exon 2 of 3)	2	236569825	236582354	12530	178134	ENSG00000144476	ACKR3	atypical chemokine receptor 3
chr11.818469.822807	0.0375594	7.25263	2.37848	0.131643	0.999891	Promoter (<=1kb)	11	818914	825573	6660	0	ENSG00000177666	PNPLA2	patatin like phospholipase domain containing 2
chr10.30529160.30530409	0.0471004	6.09211	2.37837	0.131652	0.999891	Promoter (<=1kb)	10	30529517	30554625	25109	0	NA	LOC105376478	uncharacterized LOC105376478
chr13.99495712.99497541	-0.0600553	5.49149	2.37819	0.131666	0.999891	Promoter (<=1kb)	13	99491475	99496738	5264	0	NA	LINC01232	long intergenic non-protein coding RNA 1232
chr7.100889117.100890553	0.0576248	5.71531	2.37758	0.131714	0.999891	Promoter (<=1kb)	7	100888843	100889499	657	0	ENSG00000176125	UFSP1	UFM1 specific peptidase 1 (inactive)
chr12.112418272.112420001	0.064636	5.52015	2.37641	0.131807	0.999891	Promoter (<=1kb)	12	112406866	112418838	11973	0	ENSG00000089009	RPL6	ribosomal protein L6
chr22.20494321.20496958	0.0507806	6.15548	2.37549	0.131879	0.999891	Promoter (<=1kb)	22	20457790	20495792	38003	0	ENSG00000099910	KLHL22	kelch like family member 22
chr22.38870298.38873256	0.046771	6.07307	2.37326	0.132055	0.999891	Promoter (<=1kb)	22	38861422	38872216	10795	0	ENSG00000183741	CBX6	chromobox 6
chr11.62497024.62498310	0.0802208	4.92916	2.37289	0.132084	0.999891	Intron (ENST00000530124.5/79026, intron 2 of 2)	11	62433547	62517357	83811	19047	ENSG00000124942	AHNAK	AHNAK nucleoprotein
chr16.70064743.70066663	-0.0559414	5.14801	2.37006	0.132307	0.999891	Promoter (<=1kb)	16	70010751	70065776	55026	0	ENSG00000196696	PDXDC2P-NPIPB14P	PDXDC2P-NPIPB14P readthrough
chr2.170815643.170818395	-0.0887842	4.87173	2.36993	0.132318	0.999891	Promoter (<=1kb)	2	170816114	170822116	6003	0	ENSG00000128683	GAD1	glutamate decarboxylase 1
chr12.6548385.6552070	-0.0517862	5.66358	2.36991	0.132319	0.999891	Promoter (<=1kb)	12	6539607	6549113	9507	0	ENSG00000010295	IFFO1	intermediate filament family orphan 1
chr5.91382507.91384311	-0.0521975	5.53816	2.36988	0.132322	0.999891	Promoter (<=1kb)	5	91376559	91382875	6317	0	ENSG00000113369	ARRDC3	arrestin domain containing 3
chr5.179836173.179841995	-0.0776495	5.51846	2.36951	0.132351	0.999891	Promoter (2-3kb)	5	179841269	179844220	2952	2225	ENSG00000161010	MRNIP	MRN complex interacting protein
chr1.61724349.61725665	0.0692489	5.0361	2.36812	0.132461	0.999891	Promoter (<=1kb)	1	61694697	61725050	30354	0	ENSG00000162604	TM2D1	TM2 domain containing 1
chr17.21289483.21299651	-0.091885	6.71635	2.36639	0.132598	0.999891	Promoter (<=1kb)	17	21291469	21314965	23497	0	ENSG00000034152	MAP2K3	mitogen-activated protein kinase kinase 3
chr7.135151001.135152027	-0.0606504	4.96243	2.3655	0.132669	0.999891	Promoter (2-3kb)	7	135148195	135153133	4939	2807	ENSG00000146859	TMEM140	transmembrane protein 140
chr3.45064404.45065563	0.0632221	4.9585	2.36529	0.132685	0.999891	Distal Intergenic	3	45030130	45036068	5939	34275	ENSG00000163815	CLEC3B	C-type lectin domain family 3 member B
chr7.875871.877433	0.0536712	6.69696	2.3643	0.132764	0.999891	Promoter (<=1kb)	7	876554	896436	19883	0	ENSG00000239857	GET4	guided entry of tail-anchored proteins factor 4
chr2.218732759.218734657	0.0508778	5.80708	2.36252	0.132905	0.999891	Promoter (2-3kb)	2	218737574	218755416	17843	-2917	ENSG00000135912	TTLL4	tubulin tyrosine ligase like 4
chr1.2226985.2228148	0.0681211	6.19831	2.36191	0.132954	0.999891	Promoter (<=1kb)	1	2228319	2310213	81895	-171	ENSG00000157933	SKI	SKI proto-oncogene
chr22.40043605.40045817	0.0443136	6.82164	2.36183	0.132961	0.999891	Promoter (<=1kb)	22	40043068	40044530	1463	0	ENSG00000261202	TNRC6B-DT	TNRC6B divergent transcript
chr19.49487016.49488492	0.0449238	6.31833	2.35966	0.133133	0.999891	Promoter (<=1kb)	19	49487510	49492427	4918	0	ENSG00000142541	RPL13A	ribosomal protein L13a
chr16.4768126.4769587	-0.0724649	4.81942	2.3594	0.133154	0.999891	Promoter (<=1kb)	16	4750814	4767216	16403	-911	ENSG00000103199	ZNF500	zinc finger protein 500
chr9.85804381.85806162	-0.0547647	5.15675	2.35877	0.133204	0.999891	Promoter (<=1kb)	9	85786003	85804732	18730	0	ENSG00000230303	LOC102724057	uncharacterized LOC102724057
chr16.8631768.8633917	0.044612	6.46379	2.35868	0.133211	0.999891	Promoter (<=1kb)	16	8631247	8646222	14976	522	ENSG00000067365	METTL22	methyltransferase 22, Kin17 lysine
chr6.158559505.158561817	-0.053877	5.45869	2.35602	0.133424	0.999891	Promoter (<=1kb)	6	158560091	158635429	75339	0	ENSG00000146433	TMEM181	transmembrane protein 181
chr21.8996102.9002864	-0.125049	5.87953	2.35535	0.133477	0.999891	Exon (ENST00000623236.1/ENST00000623236.1, exon 2 of 2)	21	8986999	8987178	180	9104	ENSG00000264462	MIR3648-2	microRNA 3648-2
chr10.102055332.102056765	0.0397374	6.0829	2.35516	0.133493	0.999891	Promoter (<=1kb)	10	101845599	102056173	210575	0	ENSG00000120029	ARMH3	armadillo like helical domain containing 3
chr19.6062206.6064940	-0.0629391	5.83593	2.35495	0.133509	0.999891	Exon (ENST00000692521.1/ENST00000692521.1, exon 1 of 2)	19	6040186	6057283	17098	-4924	ENSG00000087903	RFX2	regulatory factor X2
chr16.19554856.19556519	0.0496295	6.24765	2.35458	0.133539	0.999891	Promoter (<=1kb)	16	19555240	19579129	23890	0	ENSG00000103544	VPS35L	VPS35 endosomal protein sorting factor like
chr1.149884564.149889039	0.0432322	7.74487	2.35262	0.133695	0.999891	Promoter (<=1kb)	1	149884459	149886682	2224	0	ENSG00000184678	H2BC21	H2B clustered histone 21
chr7.467606.469476	-0.0619741	5.11079	2.35142	0.133792	0.999891	Distal Intergenic	7	425483	428341	2859	42124	ENSG00000286710	LOC116435278	uncharacterized LOC116435278
chr20.2288559.2289909	0.0526178	5.52542	2.34971	0.133929	0.999891	Intron (ENST00000651531.1/7053, intron 2 of 13)	20	2296001	2341079	45079	-6092	ENSG00000125780	TGM3	transglutaminase 3
chr13.112295234.112319813	-0.0647993	7.91865	2.34959	0.133938	0.999891	Promoter (<=1kb)	13	112313467	112321758	8292	0	ENSG00000260343	LINC01043	long intergenic non-protein coding RNA 1043
chr14.24312904.24316146	-0.0663624	5.47842	2.34923	0.133967	0.999891	Promoter (<=1kb)	14	24313311	24318036	4726	0	ENSG00000213903	LTB4R	leukotriene B4 receptor
chr17.5485737.5487273	0.042567	6.30057	2.34834	0.134039	0.999891	Promoter (<=1kb)	17	5474727	5486148	11422	0	ENSG00000072849	DERL2	derlin 2
chr21.9879352.9884887	-0.100195	5.79587	2.348	0.134066	0.999891	Distal Intergenic	21	9781910	9816833	34924	-62520	ENSG00000280081	LINC01667	long intergenic non-protein coding RNA 1667
chr10.49758082.49762507	-0.102904	4.80299	2.34792	0.134073	0.999891	Promoter (<=1kb)	10	49756590	49758576	1987	0	ENSG00000197444	OGDHL	oxoglutarate dehydrogenase L
chr2.2849025.2853782	-0.126268	4.95879	2.34771	0.134089	0.999891	Distal Intergenic	2	2830923	2840512	9590	-8514	NA	LOC105373390	uncharacterized LOC105373390
chr2.71331263.71332803	0.0496149	5.71562	2.34627	0.134206	0.999891	Promoter (<=1kb)	2	71331728	71349545	17818	0	ENSG00000075292	ZNF638	zinc finger protein 638
chr6.158025599.158027574	-0.0932047	5.31282	2.34612	0.134218	0.999891	Exon (ENST00000640569.1/ENST00000640569.1, exon 1 of 1)	6	158033490	158063872	30383	-5916	ENSG00000078269	SYNJ2	synaptojanin 2
chr6.38638867.38641099	0.0446227	5.86453	2.34447	0.13435	0.999891	Promoter (<=1kb)	6	38594236	38639868	45633	0	ENSG00000183826	BTBD9	BTB domain containing 9
chr8.56992629.56994729	0.0535059	5.43364	2.34035	0.134682	0.999891	Promoter (<=1kb)	8	56964133	56993360	29228	0	ENSG00000104331	BPNT2	3'(2'), 5'-bisphosphate nucleotidase 2
chr22.11065833.11068967	-0.108642	5.95985	2.33906	0.134786	0.999891	Exon (ENST00000624155.2/ENST00000624155.2, exon 1 of 2)	22	10939388	10961338	21951	-104496	NA	FRG1FP	FSHD region gene 1 family member F, pseudogene
chr11.68213241.68214555	0.0789053	5.17714	2.33791	0.13488	0.999891	Promoter (<=1kb)	11	68165715	68213286	47572	0	ENSG00000110066	KMT5B	lysine methyltransferase 5B
chrX.72099975.72102496	-0.0407754	5.80389	2.3368	0.13497	0.999891	Intron (ENST00000633930.2/340527, intron 1 of 7)	23	72079776	72142364	62589	20200	ENSG00000204131	NHSL2	NHS like 2
chr20.29325775.29337166	-0.11527	6.89791	2.33674	0.134974	0.999891	Distal Intergenic	20	29415264	29416911	1648	79745	NA	FRG2EP	FSHD region gene 2 family member E, pseudogene
chr2.196068087.196069468	-0.0589039	5.15974	2.33653	0.134991	0.999891	Promoter (<=1kb)	2	196028008	196068487	40480	0	ENSG00000118997	DNAH7	dynein axonemal heavy chain 7
chr20.651773.654407	0.0534637	5.89897	2.33583	0.135048	0.999891	Promoter (<=1kb)	20	646615	653200	6586	0	ENSG00000271303	SRXN1	sulfiredoxin 1
chr4.24973514.24975128	-0.0749696	4.91425	2.33553	0.135072	0.999891	Intron (ENST00000389609.8/91050, intron 1 of 12)	4	24807996	24980148	172153	5020	ENSG00000181982	CCDC149	coiled-coil domain containing 149
chr14.88792021.88793471	0.0593841	4.9371	2.33545	0.135079	0.999891	Promoter (<=1kb)	14	88615818	88792503	176686	0	ENSG00000165521	EML5	EMAP like 5
chr1.161097324.161099580	-0.0676116	4.92025	2.33445	0.13516	0.999891	Promoter (<=1kb)	1	161098361	161100298	1938	0	ENSG00000162755	KLHDC9	kelch domain containing 9
chr15.75699059.75701940	-0.0778464	4.97288	2.33287	0.135288	0.999891	Intron (ENST00000308508.5/1464, intron 1 of 9)	15	75674322	75712848	38527	10908	ENSG00000173546	CSPG4	chondroitin sulfate proteoglycan 4
chr2.43173930.43175430	-0.0789735	4.95268	2.33256	0.135313	0.999891	Distal Intergenic	2	43097738	43132482	34745	-41449	NA	LINC02580	long intergenic non-protein coding RNA 2580
chr6.170397447.170400654	-0.101923	6.52371	2.33167	0.135385	0.999891	Intron (ENST00000630384.2/84498, intron 9 of 10)	6	170404179	170405078	900	-3525	ENSG00000112584	FAM120B	family with sequence similarity 120B
chr15.43105268.43106768	0.0755238	4.82456	2.33088	0.13545	0.999891	Promoter (<=1kb)	15	43091973	43106022	14050	0	ENSG00000159459	UBR1	ubiquitin protein ligase E3 component n-recognin 1
chr2.177239552.177240684	0.0540329	5.82418	2.32955	0.135558	0.999891	Intron (ENST00000397063.8/4780, intron 1 of 4)	2	177227595	177232487	4893	-7066	ENSG00000116044	NFE2L2	NFE2 like bZIP transcription factor 2
chrX.1332325.1334534	0.0884345	5.73714	2.32944	0.135567	0.999891	Promoter (2-3kb)	23	1336616	1382689	46074	-2082	ENSG00000185291	IL3RA	interleukin 3 receptor subunit alpha
chr13.44258661.44259985	-0.0599069	5.27893	2.32936	0.135573	0.999891	Distal Intergenic	13	44196129	44196200	72	-62462	ENSG00000276319	MIR8079	microRNA 8079
chr7.157744687.157749251	-0.112617	5.0359	2.32897	0.135605	0.999891	Intron (ENST00000389413.7/5799, intron 11 of 21)	7	157854529	157857852	3324	-105278	NA	PTPRN2-AS1	PTPRN2 antisense RNA 1
chr11.75429790.75431430	0.0749563	4.8725	2.32864	0.135632	0.999891	Promoter (<=1kb)	11	75422421	75430062	7642	0	ENSG00000149243	KLHL35	kelch like family member 35
chr2.96147626.96149444	-0.0734576	5.38378	2.32852	0.135642	0.999891	Promoter (2-3kb)	2	96143169	96145440	2272	-2187	ENSG00000158050	DUSP2	dual specificity phosphatase 2
chr19.15377772.15380832	0.0365221	6.97655	2.32742	0.135731	0.999891	Promoter (<=1kb)	19	15353385	15379787	26403	0	ENSG00000105127	AKAP8	A-kinase anchoring protein 8
chr8.12560764.12567922	-0.118975	5.98382	2.32693	0.135772	0.999891	Intron (ENST00000641618.1/729732, intron 2 of 5)	8	12594985	12605726	10742	37804	ENSG00000283674	LOC729732	uncharacterized LOC729732
chr6.31399310.31401220	0.0579358	5.55452	2.3264	0.135815	0.999891	Promoter (<=1kb)	6	31399784	31415259	15476	0	ENSG00000204520	MICA	MHC class I polypeptide-related sequence A
chr19.37283514.37288363	-0.108391	5.39241	2.32622	0.13583	0.999891	Intron (ENST00000652687.1/284412, intron 1 of 4)	19	37266070	37271518	5449	-11997	NA	LOC284412	uncharacterized LOC284412
chr1.35799901.35801060	0.0746764	4.9243	2.32532	0.135903	0.999891	Distal Intergenic	1	35808016	35857890	49875	-6956	ENSG00000134698	AGO4	argonaute RISC component 4
chr19.38315322.38316628	0.052072	5.84544	2.32454	0.135966	0.999891	Promoter (<=1kb)	19	38303558	38315947	12390	0	ENSG00000167645	YIF1B	Yip1 interacting factor homolog B, membrane trafficking protein
chr5.95261236.95262182	-0.0531731	5.45932	2.3244	0.135978	0.999891	Intron (ENST00000515393.6/79772, intron 1 of 22)	5	94909316	95284000	374685	21818	ENSG00000175471	MCTP1	multiple C2 and transmembrane domain containing 1
chr4.8198167.8203226	-0.038868	7.17332	2.32429	0.135987	0.999891	Promoter (<=1kb)	4	8199290	8241103	41814	0	ENSG00000125089	SH3TC1	SH3 domain and tetratricopeptide repeats 1
chr19.37269071.37273941	-0.131431	5.60296	2.32422	0.135993	0.999891	Promoter (<=1kb)	19	37265939	37271388	5450	0	NA	LOC284412	uncharacterized LOC284412
chr2.110021361.110026795	-0.100163	5.08643	2.32322	0.136074	0.999891	Exon (ENST00000637413.2/105373985, exon 20 of 25)	2	110022447	110050064	27618	23269	NA	LOC105373985	delta-like protein 3
chr15.90033660.90036353	-0.0425904	5.93648	2.32172	0.136197	0.999891	Intron (ENST00000268154.9/374655, intron 1 of 4)	15	90006755	90006841	87	26906	ENSG00000265871	MIR3174	microRNA 3174
chr13.40401591.40402713	-0.0579239	5.51624	2.32137	0.136226	0.999891	Promoter (1-2kb)	13	40284777	40403775	118999	1062	ENSG00000215483	LINC00598	long intergenic non-protein coding RNA 598
chr20.63940166.63944359	-0.0515734	6.13455	2.32112	0.136246	0.999891	Promoter (<=1kb)	20	63941465	63941544	80	0	ENSG00000284433	MIR1914	microRNA 1914
chr12.122871108.122872789	-0.0562782	5.28938	2.32035	0.136309	0.999891	Promoter (<=1kb)	12	122870075	122871681	1607	0	ENSG00000139722	VPS37B	VPS37B subunit of ESCRT-I
chr3.136194388.136197727	0.0345961	7.24074	2.32012	0.136328	0.999891	Promoter (<=1kb)	3	136150627	136194554	43928	0	ENSG00000174579	MSL2	MSL complex subunit 2
chr2.240024754.240026319	0.0529372	5.34885	2.32011	0.136328	0.999891	Promoter (<=1kb)	2	239960739	240025306	64568	0	ENSG00000130414	NDUFA10	NADH:ubiquinone oxidoreductase subunit A10
chr4.3041189.3042510	-0.0536816	5.19472	2.60336	0.136354	0.999891	Promoter (<=1kb)	4	3041363	3243926	202564	0	ENSG00000197386	HTT	huntingtin
chr8.22164283.22165697	0.0630899	5.22161	2.31568	0.136692	0.999891	Promoter (<=1kb)	8	22165140	22176942	11803	0	ENSG00000168487	BMP1	bone morphogenetic protein 1
chr2.201257260.201259276	-0.0507092	5.77701	2.31463	0.136778	0.999891	Promoter (<=1kb)	2	201257980	201276904	18925	0	ENSG00000064012	CASP8	caspase 8
chr22.46069629.46072826	0.0547363	5.78774	2.3144	0.136797	0.999891	Promoter (<=1kb)	22	46067555	46069871	2317	0	NA	LINC02939	long intergenic non-protein coding RNA 2939
chr1.167053183.167057781	-0.104335	4.95054	2.3142	0.136814	0.999891	Promoter (<=1kb)	1	167052551	167058542	5992	633	NA	LOC105371600	uncharacterized LOC105371600
chr12.6937032.6938760	0.0518674	5.48125	2.31274	0.136934	0.999891	Promoter (<=1kb)	12	6937698	6938965	1268	0	ENSG00000111676	ATN1	atrophin 1
chr3.150761736.150764336	0.0392046	7.07313	2.30981	0.137175	0.999891	Promoter (<=1kb)	3	150761937	150762538	602	0	NA	SIAH2-AS1	SIAH2 antisense RNA 1
chr7.32494948.32496362	-0.0529789	5.59134	2.30962	0.137191	0.999891	Promoter (<=1kb)	7	32487063	32495249	8187	0	ENSG00000106355	LSM5	LSM5 homolog, U6 small nuclear RNA and mRNA degradation associated
chr5.138491332.138492746	-0.0654193	4.78146	2.30891	0.13725	0.999891	Distal Intergenic	5	138512699	138517641	4943	24895	ENSG00000120705	ETF1	eukaryotic translation termination factor 1
chr1.158147526.158151071	-0.0534264	5.82254	2.30856	0.137278	0.999891	Promoter (<=1kb)	1	158132040	158149810	17771	0	ENSG00000231666	LINC01704	long intergenic non-protein coding RNA 1704
chr10.46514363.46519540	-0.114802	5.42003	2.30638	0.137459	0.999891	Intron (ENST00000616785.1/643650, intron 3 of 3)	10	46541736	46555530	13795	35990	ENSG00000204175	GPRIN2	G protein regulated inducer of neurite outgrowth 2
chr1.152047448.152048841	0.0471451	6.85674	2.30546	0.137535	0.999891	Promoter (<=1kb)	1	152032506	152047907	15402	0	ENSG00000163191	S100A11	S100 calcium binding protein A11
chr10.1400053.1405275	-0.115196	4.88127	2.304	0.137656	0.999891	Intron (ENST00000381312.6/105, intron 1 of 9)	10	1526637	1556984	30348	-121362	ENSG00000205696	ADARB2-AS1	ADARB2 antisense RNA 1
chr12.131917370.131923614	-0.0759448	5.5606	2.30383	0.137669	0.999891	Promoter (<=1kb)	12	131918302	131921550	3249	0	ENSG00000177169	ULK1	unc-51 like autophagy activating kinase 1
chr2.46461082.46462617	-0.0416377	5.82027	2.30182	0.137836	0.999891	Intron (ENST00000432241.5/101805491, intron 4 of 4)	2	46479565	46484425	4861	-16948	ENSG00000284701	TMEM247	transmembrane protein 247
chr17.55576214.55578084	-0.0706311	5.00055	2.30113	0.137894	0.999891	Distal Intergenic	17	55526964	55561091	34128	-15124	NA	LOC105371833	uncharacterized LOC105371833
chr5.108747681.108749923	-0.0378227	6.4049	2.60592	0.137958	0.999891	Promoter (<=1kb)	5	108747841	108832924	85084	0	ENSG00000151422	FER	FER tyrosine kinase
chr8.85781164.85783450	-0.115067	5.17576	2.30004	0.137985	0.999891	Distal Intergenic	8	85851446	85861562	10117	78112	ENSG00000285768	LINC02849	long intergenic non-protein coding RNA 2849
chr21.43726638.43729541	-0.0608975	5.66678	2.29995	0.137991	0.999891	Promoter (<=1kb)	21	43728730	43753654	24925	0	ENSG00000160209	PDXK	pyridoxal kinase
chr2.85409733.85410798	0.0713884	4.70133	2.29927	0.138048	0.999891	Promoter (<=1kb)	2	85398690	85409832	11143	0	ENSG00000042493	CAPG	capping actin protein, gelsolin like
chr9.121369350.121370894	-0.043352	6.12551	2.29703	0.138235	0.999891	Promoter (<=1kb)	9	121369893	121463370	93478	0	NA	LOC102723324	uncharacterized LOC102723324
chr9.108933191.108935274	-0.0434203	5.94898	2.29572	0.138344	0.999891	Promoter (<=1kb)	9	108867540	108933943	66404	0	ENSG00000070061	ELP1	elongator acetyltransferase complex subunit 1
chr1.113389458.113392112	-0.0548654	5.77587	2.29409	0.13848	0.999891	Promoter (<=1kb)	1	113390515	113685923	295409	0	ENSG00000081026	MAGI3	membrane associated guanylate kinase, WW and PDZ domain containing 3
chr19.54824468.54825965	-0.0723058	5.23094	2.29387	0.138498	0.999891	Exon (ENST00000391728.8/3811, exon 6 of 9)	19	54832676	54848569	15894	-6711	ENSG00000221957	KIR2DS4	killer cell immunoglobulin like receptor, two Ig domains and short cytoplasmic tail 4
chr12.37236718.37240851	-0.151028	7.03685	2.29225	0.138633	0.999891	Distal Intergenic	12	38316762	38323982	7221	-1075911	ENSG00000175548	ALG10B	ALG10 alpha-1,2-glucosyltransferase B
chr8.85753692.85755986	-0.115558	5.42508	2.29063	0.138769	0.999891	Distal Intergenic	8	85851446	85861562	10117	105576	ENSG00000285768	LINC02849	long intergenic non-protein coding RNA 2849
chr17.35367599.35369053	-0.0685436	5.01307	2.29056	0.138774	0.999891	Promoter (<=1kb)	17	35363622	35367294	3673	-306	ENSG00000172716	SLFN11	schlafen family member 11
chr10.79177945.79185150	-0.097878	5.38275	2.29005	0.138817	0.999891	Intron (ENST00000334512.10/57178, intron 4 of 24)	10	79243669	79291085	47417	-58519	ENSG00000108175	ZMIZ1	zinc finger MIZ-type containing 1
chr19.54364237.54366484	0.0741442	5.24031	2.28903	0.138903	0.999891	Promoter (<=1kb)	19	54351384	54364931	13548	0	ENSG00000167613	LAIR1	leukocyte associated immunoglobulin like receptor 1
chr7.132178191.132182992	-0.126839	5.04257	2.28754	0.139027	0.999891	Exon (ENST00000321063.9/91584, exon 17 of 32)	7	132140604	132145507	4904	-32685	ENSG00000221866	PLXNA4	plexin A4
chr16.66520333.66522521	-0.0599561	5.14705	2.28709	0.139065	0.999891	Promoter (<=1kb)	16	66517789	66520332	2544	-2	ENSG00000166548	TK2	thymidine kinase 2
chr2.173042736.173044137	-0.0583674	5.01154	2.2845	0.139282	0.999891	Intron (ENST00000397081.8/11069, intron 29 of 30)	2	173048128	173051954	3827	-3991	ENSG00000091428	RAPGEF4	Rap guanine nucleotide exchange factor 4
chr20.28509986.28514211	-0.126548	5.64225	2.28345	0.13937	0.999891	Distal Intergenic	20	28585916	28602714	16799	88503	ENSG00000282826	FRG1CP	FSHD region gene 1 family member C, pseudogene
chr1.36160025.36162915	-0.0543872	5.63132	2.28323	0.139389	0.999891	Promoter (2-3kb)	1	36157215	36172540	15326	2811	ENSG00000116871	MAP7D1	MAP7 domain containing 1
chr8.93740125.93741637	0.0503663	5.99994	2.28265	0.139437	0.999891	Promoter (<=1kb)	8	93728155	93740718	12564	0	ENSG00000183808	RBM12B	RNA binding motif protein 12B
chr8.58396368.58398321	0.0471588	6.15541	2.28253	0.139448	0.999891	Distal Intergenic	8	58411359	58434941	23583	-13038	ENSG00000215114	UBXN2B	UBX domain protein 2B
chr10.119516295.119518422	-0.0721466	5.22764	2.28172	0.139516	0.999891	Promoter (<=1kb)	10	119515523	119516488	966	0	ENSG00000148908	RGS10	regulator of G protein signaling 10
chr6.157379782.157382647	0.0400663	6.36271	2.28046	0.139622	0.999891	Promoter (<=1kb)	6	157381133	157673945	292813	0	ENSG00000175048	ZDHHC14	zinc finger DHHC-type palmitoyltransferase 14
chr10.41124751.41125884	-0.110708	5.77247	2.27985	0.139673	0.999891	Distal Intergenic	10	42242721	42276842	34122	-1116837	NA	LOC101929373	uncharacterized LOC101929373
chr17.8435097.8436873	0.0505992	6.71694	2.27935	0.139715	0.999891	Promoter (<=1kb)	17	8435852	8448635	12784	0	ENSG00000166579	NDEL1	nudE neurodevelopment protein 1 like 1
chr11.9363709.9364879	0.0509157	5.98209	2.27846	0.139791	0.999891	Distal Intergenic	11	9384652	9410032	25381	-19773	ENSG00000205339	IPO7	importin 7
chr7.56373258.56376660	-0.103841	6.83994	2.27651	0.139955	0.999891	Distal Intergenic	7	56421857	56432702	10846	56042	NA	LOC650226	ankyrin repeat domain containing 26 pseudogene
chr21.9025203.9037940	-0.107871	7.11327	2.27644	0.139961	0.999891	Exon (ENST00000623182.1/ENST00000623182.1, exon 1 of 1)	21	9053122	9059060	5939	-15182	NA	LOC101927615	uncharacterized LOC101927615
chr12.25194735.25196149	0.0562079	5.26501	2.27588	0.140008	0.999891	Promoter (<=1kb)	12	25108420	25195098	86679	0	ENSG00000118307	DNAI7	dynein axonemal intermediate chain 7
chr12.116275863.116279340	0.044684	6.18667	2.27459	0.140118	0.999891	Promoter (<=1kb)	12	116237499	116276295	38797	0	ENSG00000123066	MED13L	mediator complex subunit 13L
chr8.60516263.60517748	0.0391928	6.41153	2.27419	0.140151	0.999891	Promoter (<=1kb)	8	60358633	60516618	157986	0	NA	LOC105375864	uncharacterized LOC105375864
chr15.89812023.89815498	-0.0707066	5.55701	2.27348	0.140212	0.999891	Promoter (<=1kb)	15	89784895	89814852	29958	0	ENSG00000166825	ANPEP	alanyl aminopeptidase, membrane
chr3.52225220.52228059	-0.0649908	4.95358	2.27317	0.140238	0.999891	Promoter (<=1kb)	3	52221080	52225645	4566	0	ENSG00000239732	TLR9	toll like receptor 9
chr20.38298608.38299437	-0.0761242	4.84832	2.27271	0.140277	0.999891	Intron (ENST00000418004.5/149684, intron 2 of 2)	20	38304150	38337503	33354	-4713	ENSG00000101425	BPI	bactericidal permeability increasing protein
chr6.14210640.14211947	0.0625475	5.64817	2.27265	0.140282	0.999891	Exon (ENST00000658931.1/ENST00000658931.1, exon 2 of 2)	6	14280127	14285145	5019	73198	ENSG00000226673	LINC01108	long intergenic non-protein coding RNA 1108
chr6.20211065.20213705	-0.0394467	6.08223	2.27218	0.140322	0.999891	Promoter (<=1kb)	6	20212087	20317739	105653	0	NA	LOC101928573	uncharacterized LOC101928573
chr11.123740875.123742323	0.0575147	5.13645	2.27125	0.1404	0.999891	Promoter (<=1kb)	11	123730858	123741614	10757	0	ENSG00000166261	ZNF202	zinc finger protein 202
chr10.101030603.101033262	-0.0437255	6.52199	2.27019	0.140491	0.999891	Promoter (<=1kb)	10	101030178	101030768	591	0	ENSG00000186862	PDZD7	PDZ domain containing 7
chr2.169827134.169829062	0.0446238	5.84268	2.26975	0.140528	0.999891	Promoter (<=1kb)	2	169827454	170084131	256678	0	ENSG00000144357	UBR3	ubiquitin protein ligase E3 component n-recognin 3
chr9.129887557.129891110	-0.0474529	5.72442	2.2688	0.140608	0.999891	3' UTR	9	129879373	129881828	2456	8185	ENSG00000136878	USP20	ubiquitin specific peptidase 20
chr1.122681424.122684116	-0.121538	5.44149	2.26819	0.14066	0.999891	Distal Intergenic	1	121573946	121580524	6579	-1100901	NA	LINC01691	long intergenic non-protein coding RNA 1691
chr1.2756235.2760246	-0.138885	6.02384	2.26715	0.140748	0.999891	Intron (ENST00000401095.8/100287898, intron 6 of 8)	1	2768091	2784733	16643	-7845	NA	LOC105378598	uncharacterized LOC105378598
chr1.6025265.6029029	-0.0421939	6.90034	2.26601	0.140845	0.999891	Promoter (<=1kb)	1	6026013	6099119	73107	0	ENSG00000069424	KCNAB2	potassium voltage-gated channel subfamily A regulatory beta subunit 2
chr2.143261571.143263640	0.0771874	4.96523	2.26591	0.140854	0.999891	Intron (ENST00000552641.5/55843, intron 6 of 7)	2	143247290	143437042	189753	14282	ENSG00000075884	ARHGAP15	Rho GTPase activating protein 15
chr16.85055047.85056641	0.0511723	5.76261	2.26348	0.141061	0.999891	Intron (ENST00000538274.6/9764, intron 1 of 11)	16	85063212	85094230	31019	-6571	ENSG00000135709	KIAA0513	KIAA0513
chr9.15305610.15308155	-0.0685077	5.3221	2.26337	0.14107	0.999891	Promoter (<=1kb)	9	15249042	15307209	58168	0	ENSG00000155158	TTC39B	tetratricopeptide repeat domain 39B
chr14.24135274.24137117	-0.0439628	5.63353	2.26268	0.141129	0.999891	Promoter (<=1kb)	14	24136163	24138959	2797	0	ENSG00000092010	PSME1	proteasome activator subunit 1
chr22.46052669.46055045	-0.055467	5.35841	2.26209	0.141179	0.999891	Promoter (<=1kb)	22	46053705	46057210	3506	0	NA	PRR34-AS1	PRR34 antisense RNA 1
chr7.98280451.98282697	0.048875	5.85491	2.26126	0.14125	0.999891	Promoter (<=1kb)	7	98281667	98292963	11297	0	ENSG00000164713	BRI3	brain protein I3
chr12.39442144.39444368	-0.0650068	5.00462	2.25987	0.141369	0.999891	Promoter (<=1kb)	12	39293229	39442943	149715	0	ENSG00000139116	KIF21A	kinesin family member 21A
chr22.22927808.22931174	-0.0546148	6.59407	2.25935	0.141413	0.999891	Distal Intergenic	22	22887829	22895825	7997	39980	ENSG00000254709	IGLL5	immunoglobulin lambda like polypeptide 5
chr5.56159092.56160406	0.0709353	5.29735	2.25774	0.141551	0.999891	Promoter (<=1kb)	5	56111578	56160929	49352	523	ENSG00000164512	ANKRD55	ankyrin repeat domain 55
chr7.135557468.135558814	0.0671036	5.49352	2.25662	0.141647	0.999891	Promoter (<=1kb)	7	135557917	135648753	90837	0	ENSG00000155561	NUP205	nucleoporin 205
chr3.127015788.127025821	-0.101568	6.13398	2.25584	0.141714	0.999891	Promoter (<=1kb)	3	127026385	127035579	9195	-564	ENSG00000114554	PLXNA1	plexin A1
chr6.30515738.30516880	0.068836	5.55216	2.25457	0.141823	0.999891	Promoter (<=1kb)	6	30516266	30519217	2952	0	NA	LINC02569	long intergenic non-protein coding RNA 2569
chr11.125111024.125112535	-0.0466304	6.28847	2.25286	0.141969	0.999891	Promoter (<=1kb)	11	125097243	125111579	14337	0	ENSG00000150433	TMEM218	transmembrane protein 218
chr17.74923113.74925075	-0.0587093	5.20007	2.25199	0.142044	0.999891	Promoter (<=1kb)	17	74916083	74923255	7173	0	ENSG00000182040	USH1G	USH1 protein network component sans
chr15.40893651.40895283	0.0528605	6.13053	2.25133	0.142101	0.999891	Promoter (<=1kb)	15	40894450	40903975	9526	0	ENSG00000104142	VPS18	VPS18 core subunit of CORVET and HOPS complexes
chr10.88989454.88992124	-0.0439299	6.19698	2.25056	0.142167	0.999891	Promoter (<=1kb)	10	88990531	89015784	25254	0	ENSG00000026103	FAS	Fas cell surface death receptor
chr12.124465886.124466943	-0.0669796	5.09196	2.24956	0.142253	0.999891	Exon (ENST00000405201.5/9612, exon 5 of 47)	12	124430641	124483769	53129	16826	ENSG00000196498	NCOR2	nuclear receptor corepressor 2
chr11.124799225.124801361	0.0558218	5.82761	2.24901	0.142301	0.999891	Promoter (<=1kb)	11	124774804	124800364	25561	0	ENSG00000120458	MSANTD2	Myb/SANT DNA binding domain containing 2
chr4.112284068.112286534	0.0550602	5.21395	2.2478	0.142405	0.999891	Promoter (<=1kb)	4	112285509	112315851	30343	0	ENSG00000073331	ALPK1	alpha kinase 1
chr8.143568035.143569083	-0.0623983	4.84511	2.24776	0.142408	0.999891	Promoter (<=1kb)	8	143568153	143568665	513	0	ENSG00000204839	MROH6	maestro heat like repeat family member 6
chrX.118345397.118346902	-0.0572008	5.45431	2.24771	0.142412	0.999891	Promoter (<=1kb)	23	118346073	118449958	103886	0	ENSG00000131725	WDR44	WD repeat domain 44
chr1.236713470.236715208	-0.1033	5.76182	2.24753	0.142428	0.999891	Intron (ENST00000651187.1/88, intron 2 of 4)	1	236718904	236737202	18299	-3696	ENSG00000077522	ACTN2	actinin alpha 2
chr17.49217648.49219949	-0.0387419	6.01691	2.2472	0.142456	0.999891	Promoter (<=1kb)	17	49219563	49222562	3000	0	ENSG00000108798	ABI3	ABI family member 3
chrX.129758879.129760720	0.0676385	4.88702	2.24681	0.14249	0.999891	Exon (ENST00000371106.4/7512, exon 15 of 21)	23	129779949	129795201	15253	-19229	ENSG00000122122	SASH3	SAM and SH3 domain containing 3
chr19.1244164.1245463	-0.0717023	4.67374	2.24525	0.142625	0.999891	Promoter (<=1kb)	19	1244058	1244825	768	107	ENSG00000099624	ATP5F1D	ATP synthase F1 subunit delta
chr20.37222888.37223563	0.064906	4.93433	2.24519	0.14263	0.999891	Intron (ENST00000373622.9/6185, intron 8 of 16)	20	37228634	37241418	12785	-5071	ENSG00000118705	RPN2	ribophorin II
chr6.2795598.2797637	0.0695162	4.94565	2.24444	0.142695	0.999891	Distal Intergenic	6	2768773	2785745	16973	26826	ENSG00000124535	WRNIP1	WRN helicase interacting protein 1
chr2.47069995.47075310	-0.0367546	7.62145	2.24435	0.142702	0.999891	3' UTR	2	47046315	47050827	4513	23681	ENSG00000068724	TTC7A	tetratricopeptide repeat domain 7A
chrY.56852417.56856446	-0.110215	5.52441	2.24394	0.142738	0.999891	Exon (ENST00000431853.1/ENST00000431853.1, exon 1 of 1)	24	57067865	57130289	62425	-211419	ENSG00000124333	VAMP7	vesicle associated membrane protein 7
chr10.1055501.1058370	0.0452152	6.216	2.24339	0.142785	0.999891	Promoter (<=1kb)	10	1056385	1132372	75988	0	ENSG00000047056	WDR37	WD repeat domain 37
chr11.118869867.118871018	-0.0661767	5.05977	2.24312	0.142809	0.999891	Distal Intergenic	11	118883892	118897787	13896	-12874	ENSG00000160683	CXCR5	C-X-C motif chemokine receptor 5
chr22.15733271.15737487	-0.123745	5.00087	2.24116	0.142978	0.999891	Distal Intergenic	22	15746630	15778297	31668	-9143	NA	PSLNR	prostate enriched lncRNA
chr11.71786239.71788332	-0.0511385	6.68525	2.24018	0.143063	0.999891	Promoter (<=1kb)	11	71787480	71801239	13760	0	ENSG00000158483	FAM86C1P	family with sequence similarity 86 member C1, pseudogene
chr12.9447323.9448880	-0.0678002	4.86645	2.24007	0.143073	0.999891	Promoter (<=1kb)	12	9418673	9448229	29557	0	NA	DDX12P	DEAD/H-box helicase 12, pseudogene
chr14.67240223.67242264	0.0425023	6.18573	2.23916	0.143152	0.999891	Promoter (<=1kb)	14	67240713	67335798	95086	0	ENSG00000072415	PALS1	protein associated with LIN7 1, MAGUK p55 family member
chr1.44826144.44827503	-0.0743933	4.75732	2.23847	0.143211	0.999891	Promoter (2-3kb)	1	44819844	44823260	3417	-2885	ENSG00000117425	PTCH2	patched 2
chr2.238425905.238428081	0.0619624	5.29978	2.2383	0.143226	0.999891	Promoter (<=1kb)	2	238426742	238444375	17634	0	ENSG00000065802	ASB1	ankyrin repeat and SOCS box containing 1
chr1.151276943.151278047	-0.0620313	4.95261	2.23724	0.143318	0.999891	Distal Intergenic	1	151281618	151286705	5088	-3571	ENSG00000143373	ZNF687	zinc finger protein 687
chr14.104698871.104704808	-0.0915055	5.23354	2.23615	0.143412	0.999891	Promoter (<=1kb)	14	104699368	104701756	2389	0	ENSG00000203485	INF2	inverted formin 2
chr1.32649910.32652045	0.0383917	6.99309	2.23525	0.143491	0.999891	Promoter (<=1kb)	1	32621830	32650525	28696	0	ENSG00000176261	ZBTB8OS	zinc finger and BTB domain containing 8 opposite strand
chr1.109493407.109494716	0.0507037	5.47746	2.23307	0.143681	0.999891	Promoter (<=1kb)	1	109494052	109496272	2221	0	ENSG00000174151	CYB561D1	cytochrome b561 family member D1
chr14.54564858.54568249	-0.0542358	5.61656	2.23178	0.143793	0.999891	Promoter (<=1kb)	14	54566117	54567910	1794	0	ENSG00000020577	SAMD4A	sterile alpha motif domain containing 4A
chr11.93537061.93538686	0.0713194	4.70492	2.231	0.143861	0.999891	Promoter (<=1kb)	11	93478941	93537915	58975	0	ENSG00000166002	SMCO4	single-pass membrane protein with coiled-coil domains 4
chr15.20141235.20145945	-0.116594	5.57589	2.22996	0.143951	0.999891	Exon (ENST00000623212.1/ENST00000623212.1, exon 1 of 1)	15	20012741	20014208	1468	128495	NA	FAM30B	family with sequence similarity 30 member B
chrX.123959267.123961035	-0.0717821	5.11626	2.22959	0.143984	0.999891	Promoter (<=1kb)	23	123960212	124031048	70837	0	ENSG00000101972	STAG2	stromal antigen 2
chr15.101963880.101968475	-0.107611	5.40153	2.2295	0.143992	0.999891	Promoter (<=1kb)	15	101966052	101976528	10477	0	NA	WASH3P	WASP family homolog 3, pseudogene
chr18.14142064.14148884	-0.0938521	5.54405	2.22924	0.144014	0.999891	Exon (ENST00000592985.1/ENST00000592985.1, exon 3 of 11)	18	14057457	14132490	75034	-9575	ENSG00000175322	ZNF519	zinc finger protein 519
chr1.123175820.123177411	-0.137418	4.69799	2.22903	0.144033	0.999891	Distal Intergenic	1	121573946	121580524	6579	-1595297	NA	LINC01691	long intergenic non-protein coding RNA 1691
chr12.106244950.106250233	0.0442342	7.00643	2.22874	0.144058	0.999891	Promoter (<=1kb)	12	106237881	106248020	10140	0	ENSG00000136026	CKAP4	cytoskeleton associated protein 4
chr12.50400284.50401698	-0.0647721	5.27734	2.2284	0.144088	0.999891	Promoter (<=1kb)	12	50400809	50479996	79188	0	ENSG00000161813	LARP4	La ribonucleoprotein 4
chr3.49856119.49857457	-0.0478685	5.25835	2.23933	0.144163	0.999891	Promoter (<=1kb)	3	49839809	49856474	16666	0	ENSG00000183763	TRAIP	TRAF interacting protein
chr19.37288508.37303666	-0.112097	8.04992	2.22388	0.144484	0.999891	Promoter (<=1kb)	19	37235507	37304340	68834	674	NA	LOC284412	uncharacterized LOC284412
chr5.95808240.95809503	-0.0654485	4.99744	2.22361	0.144507	0.999891	Intron (ENST00000513091.1/22836, intron 1 of 1)	5	95813979	95819502	5524	9999	ENSG00000173221	GLRX	glutaredoxin
chr8.12757016.12758198	0.0619697	5.54439	2.22359	0.144509	0.999891	Promoter (<=1kb)	8	12738029	12756073	18045	-944	ENSG00000154359	LONRF1	LON peptidase N-terminal domain and ring finger 1
chr1.43452867.43455050	-0.0613629	5.31928	2.22334	0.144531	0.999891	Promoter (<=1kb)	1	43451158	43453452	2295	0	ENSG00000178922	HYI	hydroxypyruvate isomerase (putative)
chr7.134432339.134433494	-0.0535614	4.94338	2.22266	0.14459	0.999891	Promoter (<=1kb)	7	134417291	134432374	15084	0	ENSG00000273297	LOC105375519	uncharacterized LOC105375519
chr15.84190047.84199893	-0.109251	5.86138	2.22229	0.144623	0.999891	Exon (ENST00000560634.1/440300, exon 2 of 7)	15	84186752	84197384	10633	3296	ENSG00000259295	LOC440300	chondroitin sulfate proteoglycan 4 pseudogene
chr22.46006088.46007887	-0.0699847	5.3324	2.22185	0.144662	0.999891	Promoter (<=1kb)	22	46006616	46010777	4162	0	ENSG00000280424	LOC730668	dynein heavy chain -like pseudogene
chr16.9078751.9079354	-0.0542745	5.20219	2.22139	0.144702	0.999891	Distal Intergenic	16	9091644	9121635	29992	-12290	ENSG00000182831	C16orf72	chromosome 16 open reading frame 72
chr12.132143696.132145825	0.0570763	5.69884	2.22073	0.14476	0.999891	Promoter (<=1kb)	12	132136594	132144319	7726	0	ENSG00000185163	DDX51	DEAD-box helicase 51
chr2.240457893.240470142	-0.10108	6.36578	2.22065	0.144767	0.999891	Promoter (<=1kb)	2	240457965	240464939	6975	0	ENSG00000063660	GPC1	glypican 1
chr15.22837843.22839686	0.0396406	6.26084	2.21977	0.144844	0.999891	Promoter (<=1kb)	15	22838644	22851665	13022	0	ENSG00000140157	NIPA2	NIPA magnesium transporter 2
chr1.210328444.210329886	-0.0630554	4.85981	2.21855	0.144952	0.999891	Promoter (<=1kb)	1	210328902	210676290	347389	0	ENSG00000054392	HHAT	hedgehog acyltransferase
chr14.105564407.105572404	-0.0936457	5.7624	2.21844	0.144961	0.999891	Distal Intergenic	14	105528624	105530202	1579	35784	ENSG00000184986	TMEM121	transmembrane protein 121
chr15.64988870.64990448	0.0489354	6.24359	2.21835	0.144969	0.999891	Promoter (<=1kb)	15	64980969	64988925	7957	0	ENSG00000090487	SPG21	SPG21 abhydrolase domain containing, maspardin
chr22.19446740.19448495	0.0441014	5.7904	2.21821	0.144982	0.999891	Promoter (<=1kb)	22	19398068	19447450	49383	0	ENSG00000100084	HIRA	histone cell cycle regulator
chr10.38526714.38529942	-0.12412	6.85233	2.21765	0.145031	0.999891	Distal Intergenic	10	38407631	38417204	9574	119084	NA	LOC101929540	uncharacterized LOC101929540
chr5.138031953.138033895	0.0594282	5.75463	2.21557	0.145214	0.999891	Promoter (<=1kb)	5	138032774	138037266	4493	0	NA	FAM13B-AS1	FAM13B antisense RNA 1
chr2.128265689.128272630	-0.0967183	5.68313	2.21379	0.145371	0.999891	3' UTR	2	128268690	128290196	21507	17566	ENSG00000136720	HS6ST1	heparan sulfate 6-O-sulfotransferase 1
chr16.29789928.29791699	0.0456847	6.4769	2.21258	0.145478	0.999891	Promoter (<=1kb)	16	29790727	29805384	14658	0	ENSG00000079616	KIF22	kinesin family member 22
chr2.239274441.239276157	0.0482529	5.87842	2.21191	0.145537	0.999891	Intron (ENST00000345617.7/9759, intron 2 of 26)	2	239094890	239298530	203641	22373	ENSG00000068024	HDAC4	histone deacetylase 4
chr15.38068889.38070222	-0.0809523	5.08531	2.21154	0.14557	0.999891	Promoter (1-2kb)	15	38071627	38072090	464	1868	ENSG00000236914	LINC01852	long intergenic non-protein coding RNA 1852
chr22.39501659.39502957	-0.0528806	5.31946	2.20842	0.145846	0.999891	Promoter (<=1kb)	22	39502211	39503862	1652	0	ENSG00000100335	MIEF1	mitochondrial elongation factor 1
chr11.57666367.57669055	0.0381389	7.42068	2.20567	0.14609	0.999891	Promoter (<=1kb)	11	57667747	57700363	32617	0	ENSG00000156599	ZDHHC5	zinc finger DHHC-type palmitoyltransferase 5
chr10.86956348.86963090	-0.0818067	5.4786	2.20531	0.146122	0.999891	Promoter (<=1kb)	10	86945222	86957571	12350	0	ENSG00000173269	MMRN2	multimerin 2
chr17.77880913.77883407	-0.0471181	6.13492	2.20466	0.14618	0.999891	Promoter (<=1kb)	17	77879027	77884087	5061	680	ENSG00000204283	LINC01973	long intergenic non-protein coding RNA 1973
chr3.15293926.15296509	0.0396076	6.63592	2.20316	0.146314	0.999891	Intron (ENST00000383791.8/9467, intron 3 of 8)	3	15258865	15276045	17181	-17882	ENSG00000131370	SH3BP5	SH3 domain binding protein 5
chr19.40403302.40404690	-0.0604906	5.11246	2.20093	0.146512	0.999891	Promoter (<=1kb)	19	40393766	40404288	10523	0	ENSG00000105227	PRX	periaxin
chr9.35079116.35080276	0.0581446	5.52079	2.20029	0.146569	0.999891	Promoter (<=1kb)	9	35078602	35079669	1068	0	ENSG00000221829	FANCG	FA complementation group G
chr12.109878684.109881193	-0.0503996	5.87002	2.20027	0.146571	0.999891	Promoter (<=1kb)	12	109852545	109880325	27781	0	ENSG00000139433	GLTP	glycolipid transfer protein
chr1.35882675.35884116	0.0649431	5.27074	2.19884	0.146698	0.999891	Promoter (<=1kb)	1	35883209	35924298	41090	0	ENSG00000092847	AGO1	argonaute RISC component 1
chr9.83920530.83922202	0.0465664	6.58196	2.19837	0.14674	0.999891	Promoter (<=1kb)	9	83834099	83921432	87334	0	ENSG00000165115	KIF27	kinesin family member 27
chr1.43366857.43369013	-0.042528	6.40355	2.19732	0.146834	0.999891	Promoter (<=1kb)	1	43363994	43367104	3111	0	ENSG00000066322	ELOVL1	ELOVL fatty acid elongase 1
chr5.131634341.131636473	0.0343721	7.08784	2.19669	0.14689	0.999891	Promoter (<=1kb)	5	131435951	131635030	199080	0	ENSG00000158987	RAPGEF6	Rap guanine nucleotide exchange factor 6
chr19.54200202.54201912	0.0577388	6.00985	2.19463	0.147074	0.999891	Promoter (<=1kb)	19	54200809	54206847	6039	0	ENSG00000170889	RPS9	ribosomal protein S9
chr3.9914992.9917556	-0.0519467	5.53837	2.19303	0.147217	0.999891	Promoter (<=1kb)	3	9917074	9933620	16547	0	ENSG00000163702	IL17RC	interleukin 17 receptor C
chr4.6715797.6717011	0.0672502	5.16803	2.19166	0.14734	0.999891	Promoter (<=1kb)	4	6716174	6717664	1491	0	ENSG00000186222	BLOC1S4	biogenesis of lysosomal organelles complex 1 subunit 4
chr14.105917574.105922902	-0.109451	4.90717	2.1893	0.147552	0.999891	Promoter (<=1kb)	14	105917979	105932642	14664	0	ENSG00000226777	FAM30A	family with sequence similarity 30 member A
chr4.102343886.102346332	-0.0442499	6.03936	2.18728	0.147734	0.999891	Promoter (<=1kb)	4	102261666	102345139	83474	0	ENSG00000138821	SLC39A8	solute carrier family 39 member 8
chr16.87950467.87952066	0.0432141	6.78904	2.18678	0.147779	0.999891	Promoter (<=1kb)	16	87951432	88018455	67024	0	ENSG00000172530	BANP	BTG3 associated nuclear protein
chr5.69234325.69235332	0.0556664	5.23555	2.18664	0.147792	0.999891	Promoter (<=1kb)	5	69234795	69250795	16001	0	ENSG00000134058	CDK7	cyclin dependent kinase 7
chr17.18857539.18858730	0.0570703	4.99884	2.18611	0.147839	0.999891	Promoter (<=1kb)	17	18858068	18931287	73220	0	ENSG00000141127	PRPSAP2	phosphoribosyl pyrophosphate synthetase associated protein 2
chr12.109092950.109093897	0.0738666	5.2108	2.18583	0.147864	0.999891	Promoter (<=1kb)	12	109090037	109093469	3433	0	ENSG00000189046	ALKBH2	alkB homolog 2, alpha-ketoglutarate dependent dioxygenase
chr14.76761280.76763002	0.0616161	5.20951	2.18429	0.148003	0.999891	Promoter (<=1kb)	14	76710658	76761388	50731	0	NA	LOC105370577	uncharacterized LOC105370577
chr16.31032477.31034727	0.04688	6.99132	2.18337	0.148086	0.999891	Promoter (<=1kb)	16	31032889	31035032	2144	0	ENSG00000103496	STX4	syntaxin 4
chr19.45074264.45076760	-0.0483644	6.13488	2.1818	0.148228	0.999891	Promoter (<=1kb)	19	45071500	45076478	4979	0	ENSG00000170684	ZNF296	zinc finger protein 296
chr12.49827180.49829246	-0.0459681	5.97887	2.18155	0.14825	0.999891	Promoter (<=1kb)	12	49827913	49839670	11758	0	ENSG00000258057	BCDIN3D-AS1	BCDIN3D antisense RNA 1
chr15.40107914.40109662	-0.0484654	5.74259	2.18113	0.148289	0.999891	Promoter (<=1kb)	15	40106048	40108704	2657	0	ENSG00000104081	BMF	Bcl2 modifying factor
chr7.47969395.47971836	0.0798654	5.03085	2.18107	0.148294	0.999891	3' UTR	7	47968819	47978534	9716	6698	ENSG00000136273	HUS1	HUS1 checkpoint clamp component
chr7.890238.902406	-0.0539929	6.92945	2.17842	0.148533	0.999891	Promoter (<=1kb)	7	892300	895658	3359	0	ENSG00000239857	GET4	guided entry of tail-anchored proteins factor 4
chr3.56682210.56683723	0.0475605	5.78318	2.1781	0.148563	0.999891	Promoter (<=1kb)	3	56622738	56683017	60280	0	ENSG00000163946	TASOR	transcription activation suppressor
chr9.37485394.37486907	0.054103	5.47766	2.17792	0.148579	0.999891	Promoter (<=1kb)	9	37485948	37503553	17606	0	ENSG00000137054	POLR1E	RNA polymerase I subunit E
chr15.62059234.62061225	0.0471238	6.46936	2.17534	0.148813	0.999891	Promoter (<=1kb)	15	61852389	62060447	208059	0	ENSG00000129003	VPS13C	vacuolar protein sorting 13 homolog C
chr13.24269910.24273350	0.0399065	6.18125	2.17526	0.14882	0.999891	Promoter (<=1kb)	13	24270687	24307074	36388	0	ENSG00000182957	SPATA13	spermatogenesis associated 13
chr3.47380230.47382230	0.0369984	6.56518	2.1743	0.148907	0.999891	Promoter (<=1kb)	3	47381011	47413435	32425	0	ENSG00000076201	PTPN23	protein tyrosine phosphatase non-receptor type 23
chr22.38966832.38968768	0.0561197	6.01373	2.17262	0.149059	0.999891	Intron (ENST00000618553.1/200315, intron 4 of 4)	22	38957609	38963184	5576	9224	ENSG00000128383	APOBEC3A	apolipoprotein B mRNA editing enzyme catalytic subunit 3A
chr15.70098568.70099957	0.0483918	5.73215	2.17193	0.149122	0.999891	Promoter (<=1kb)	15	70047790	70098176	50387	-393	ENSG00000140332	TLE3	TLE family member 3, transcriptional corepressor
chr22.16526010.16530912	-0.120247	5.48838	2.17185	0.14913	0.999891	Exon (ENST00000609641.1/ENST00000609641.1, exon 2 of 3)	22	16590751	16592810	2060	61898	ENSG00000198445	CCT8L2	chaperonin containing TCP1 subunit 8 like 2
chr16.4799925.4804319	0.0438986	6.58706	2.17013	0.149286	0.999891	Promoter (<=1kb)	16	4797309	4800552	3244	0	ENSG00000067836	ROGDI	rogdi atypical leucine zipper
chr9.98117809.98120906	0.0529451	5.68066	2.16889	0.1494	0.999891	Promoter (<=1kb)	9	98094867	98119136	24270	0	ENSG00000106785	TRIM14	tripartite motif containing 14
chr10.79284967.79287443	-0.0773632	6.10161	2.16867	0.149419	0.999891	Intron (ENST00000334512.10/57178, intron 8 of 24)	10	79277179	79296935	19757	7789	ENSG00000108175	ZMIZ1	zinc finger MIZ-type containing 1
chr3.58334866.58335964	0.0656625	5.3135	2.16842	0.149442	0.999891	Promoter (1-2kb)	3	58333306	58382678	49373	1561	ENSG00000168297	PXK	PX domain containing serine/threonine kinase like
chr2.161278532.161282788	-0.106225	5.40402	2.1677	0.149508	0.999891	Exon (ENST00000429684.1/ENST00000429684.1, exon 1 of 1)	2	161246431	161266090	19660	-12443	NA	PSMD14-DT	PSMD14 divergent transcript
chr20.3795271.3796888	0.0592921	5.17071	2.16769	0.149509	0.999891	Promoter (<=1kb)	20	3795739	3805237	9499	0	ENSG00000101224	CDC25B	cell division cycle 25B
chr15.85255974.85262295	-0.117751	5.34725	2.16701	0.14957	0.999891	Exon (ENST00000561209.1/ENST00000561209.1, exon 8 of 13)	15	85240472	85247170	6699	15503	ENSG00000188388	GOLGA6L3	golgin A6 family like 3
chr3.129160694.129162570	-0.0391283	5.97259	2.16544	0.149714	0.999891	Promoter (<=1kb)	3	129134075	129161028	26954	0	ENSG00000240682	ISY1	ISY1 splicing factor homolog
chr9.129802677.129804011	0.0600316	5.1521	2.16526	0.14973	0.999891	Promoter (<=1kb)	9	129803157	129804480	1324	0	ENSG00000136816	TOR1B	torsin family 1 member B
chr19.48249336.48250065	0.0733291	4.96548	2.16353	0.149889	0.999891	Promoter (<=1kb)	19	48208086	48249668	41583	0	ENSG00000105483	CARD8	caspase recruitment domain family member 8
chr14.50116092.50117102	0.0550873	5.36369	2.16334	0.149906	0.999891	Promoter (<=1kb)	14	50108632	50116477	7846	0	ENSG00000100483	VCPKMT	valosin containing protein lysine methyltransferase
chr9.93126794.93131873	-0.0680354	5.93813	2.1625	0.149982	0.999891	Promoter (<=1kb)	9	93121497	93126190	4694	-605	ENSG00000131669	NINJ1	ninjurin 1
chr12.76083596.76085753	0.0422887	6.4139	2.16243	0.14999	0.999891	Promoter (<=1kb)	12	76053329	76084094	30766	0	ENSG00000187109	NAP1L1	nucleosome assembly protein 1 like 1
chrX.49190537.49191912	-0.0653523	5.74212	2.16203	0.150026	0.999891	Promoter (2-3kb)	23	49188163	49194614	6452	2702	ENSG00000102003	SYP	synaptophysin
chr20.38195984.38197498	-0.0667142	5.13503	2.16164	0.150061	0.999891	Distal Intergenic	20	38212476	38218105	5630	20607	ENSG00000149633	KIAA1755	KIAA1755
chr2.240513243.240514949	-0.0586678	5.18723	2.16097	0.150123	0.999891	Intron (ENST00000373318.6/51281, intron 7 of 13)	2	240500524	240507809	7286	-5435	ENSG00000144504	ANKMY1	ankyrin repeat and MYND domain containing 1
chr9.86353491.86355275	0.0354853	6.22422	2.16054	0.150163	0.999891	Promoter (<=1kb)	9	86287733	86354410	66678	0	ENSG00000083223	TUT7	terminal uridylyl transferase 7
chr15.85749344.85753154	-0.0806678	5.09405	2.16045	0.150171	0.999891	3' UTR	15	85754941	85756237	1297	3083	NA	LINC02883	long intergenic non-protein coding RNA 2883
chr7.151517787.151521020	0.03752	6.93538	2.15897	0.150307	0.999891	Promoter (<=1kb)	7	151471400	151518069	46670	0	ENSG00000106615	RHEB	Ras homolog, mTORC1 binding
chr5.139438589.139440161	-0.0558759	5.50045	2.1582	0.150378	0.999891	Promoter (<=1kb)	5	139425005	139439459	14455	0	ENSG00000170464	DNAJC18	DnaJ heat shock protein family (Hsp40) member C18
chr11.65774941.65777347	0.048644	6.06743	2.15773	0.15042	0.999891	3' UTR	11	65773898	65780976	7079	3629	ENSG00000254470	AP5B1	adaptor related protein complex 5 subunit beta 1
chr1.25543139.25544253	0.0599307	4.96137	2.15769	0.150424	0.999891	Promoter (<=1kb)	1	25543606	25568886	25281	0	ENSG00000157978	LDLRAP1	low density lipoprotein receptor adaptor protein 1
chr7.2643226.2653323	-0.0549083	6.87168	2.1571	0.150478	0.999891	Promoter (<=1kb)	7	2645532	2647176	1645	0	ENSG00000136295	TTYH3	tweety family member 3
chr17.50478145.50479947	0.0507901	5.69354	2.15696	0.150491	0.999891	Promoter (<=1kb)	17	50478860	50480629	1770	0	ENSG00000136444	RSAD1	radical S-adenosyl methionine domain containing 1
chr20.30827844.30830891	-0.114788	5.18313	2.15637	0.150545	0.999891	Distal Intergenic	20	30719816	30723932	4117	-103913	NA	ANKRD20A21P	ankyrin repeat domain 20 family member A21, pseudogene
chr3.196080885.196082967	0.0450364	5.92321	2.15584	0.150594	0.999891	Promoter (<=1kb)	3	196049284	196082090	32807	0	ENSG00000072274	TFRC	transferrin receptor
chr7.36501126.36509277	-0.0646581	6.02985	2.1533	0.150828	0.999891	Exon (ENST00000435254.1/ENST00000435254.1, exon 4 of 4)	7	36513002	36514676	1675	5399	ENSG00000136250	AOAH	acyloxyacyl hydrolase
chr9.128066556.128069411	0.0354132	7.25523	2.1529	0.150865	0.999891	Promoter (<=1kb)	9	128061233	128067320	6088	0	ENSG00000171169	NAIF1	nuclear apoptosis inducing factor 1
chr11.9757825.9760614	0.0673058	5.41608	2.15278	0.150876	0.999891	Promoter (<=1kb)	11	9755129	9758164	3036	0	ENSG00000245522	LINC02709	long intergenic non-protein coding RNA 2709
chr12.89345521.89347905	0.0626418	5.72058	2.15276	0.150878	0.999891	3' UTR	12	89349072	89351171	2100	3266	ENSG00000139318	DUSP6	dual specificity phosphatase 6
chr7.105876028.105877520	0.0749576	4.80729	2.15233	0.150918	0.999891	Promoter (<=1kb)	7	105760554	105876477	115924	0	ENSG00000146776	ATXN7L1	ataxin 7 like 1
chr5.122844132.122846108	-0.0541237	5.47083	2.14949	0.15118	0.999891	Promoter (<=1kb)	5	122844232	122999984	155753	0	ENSG00000064652	SNX24	sorting nexin 24
chr5.103258243.103260132	0.039163	6.04917	2.14812	0.151307	0.999891	Promoter (<=1kb)	5	103258763	103278660	19898	0	ENSG00000181751	MACIR	macrophage immunometabolism regulator
chr5.177306184.177308540	0.0393197	5.91635	2.14697	0.151413	0.999891	Promoter (<=1kb)	5	177302752	177308062	5311	0	ENSG00000169228	RAB24	RAB24, member RAS oncogene family
chr2.238776429.238777700	-0.0793292	5.23456	2.14619	0.151486	0.999891	Intron (ENST00000653275.1/ENST00000653275.1, intron 1 of 1)	2	238711224	238722543	11320	-53887	NA	LOC105373963	uncharacterized LOC105373963
chr20.35555915.35561587	-0.109857	4.93227	2.14585	0.151516	0.999891	Promoter (<=1kb)	20	35556043	35557455	1413	0	ENSG00000125991	ERGIC3	ERGIC and golgi 3
chr20.33685424.33687722	-0.0565594	5.87547	2.14512	0.151585	0.999891	Promoter (<=1kb)	20	33675477	33686385	10909	0	ENSG00000101412	E2F1	E2F transcription factor 1
chr12.124379651.124383513	-0.0431926	6.0288	2.14454	0.151638	0.999891	Exon (ENST00000545095.1/ENST00000545095.1, exon 1 of 1)	12	124372460	124388824	16365	5311	ENSG00000196498	NCOR2	nuclear receptor corepressor 2
chr1.17117479.17120371	-0.0621099	5.17488	2.14449	0.151642	0.999891	Promoter (<=1kb)	1	17079031	17119435	40405	0	ENSG00000117115	PADI2	peptidyl arginine deiminase 2
chr17.44004707.44008312	-0.0427855	6.19011	2.14423	0.151667	0.999891	Promoter (<=1kb)	17	44004757	44009060	4304	0	ENSG00000161653	NAGS	N-acetylglutamate synthase
chr6.42774318.42775718	-0.075446	4.97339	2.14295	0.151785	0.999891	Intron (ENST00000614467.4/23506, intron 1 of 14)	6	42782052	42868556	86505	-6334	ENSG00000112624	BICRAL	BICRA like chromatin remodeling complex associated protein
chr2.232878882.232886489	-0.0951036	5.70403	2.1407	0.151995	0.999891	Promoter (<=1kb)	2	232882253	232885536	3284	0	ENSG00000066248	NGEF	neuronal guanine nucleotide exchange factor
chr19.2041183.2046241	-0.0500074	6.97588	2.14035	0.152027	0.999891	Promoter (<=1kb)	19	2037465	2041842	4378	0	ENSG00000099875	MKNK2	MAPK interacting serine/threonine kinase 2
chr19.2456094.2457489	0.067237	5.01592	2.13983	0.152076	0.999891	Promoter (<=1kb)	19	2428166	2456959	28794	0	ENSG00000176619	LMNB2	lamin B2
chr19.41859321.41861056	0.0399506	6.7258	2.13919	0.152135	0.999891	Promoter (<=1kb)	19	41860255	41861606	1352	0	ENSG00000105372	RPS19	ribosomal protein S19
chr10.63628531.63631443	-0.0607953	6.13006	2.13891	0.152162	0.999891	Promoter (<=1kb)	10	63630672	63655769	25098	0	NA	LOC101929846	uncharacterized LOC101929846
chr1.1777944.1781432	0.0407289	6.91681	2.1387	0.152181	0.999891	Promoter (<=1kb)	1	1756588	1778419	21832	0	ENSG00000008130	NADK	NAD kinase
chr5.71586572.71588024	0.0451875	5.8819	2.13857	0.152193	0.999891	Promoter (<=1kb)	5	71586745	71658691	71947	0	ENSG00000131844	MCCC2	methylcrotonyl-CoA carboxylase subunit 2
chr1.23742793.23744303	-0.065766	4.88729	2.13757	0.152287	0.999891	Promoter (<=1kb)	1	23743448	23762023	18576	0	ENSG00000011007	ELOA	elongin A
chr11.124672942.124674265	-0.0682363	5.23637	2.13731	0.15231	0.999891	Promoter (<=1kb)	11	124633113	124673739	40627	0	ENSG00000110013	SIAE	sialic acid acetylesterase
chr11.67120652.67121602	0.0700698	4.89168	2.13719	0.152322	0.999891	Promoter (<=1kb)	11	67121269	67255062	133794	0	ENSG00000173120	KDM2A	lysine demethylase 2A
chr15.55407329.55409035	0.0364234	6.14246	2.13584	0.152447	0.999891	Promoter (<=1kb)	15	55359018	55408052	49035	0	ENSG00000260916	CCPG1	cell cycle progression 1
chr15.75029142.75030556	-0.0447833	5.46869	2.13576	0.152455	0.999891	Promoter (<=1kb)	15	75028249	75049538	21290	894	ENSG00000138621	PPCDC	phosphopantothenoylcysteine decarboxylase
chr5.163459298.163462324	0.0344044	6.68118	2.13511	0.152516	0.999891	Promoter (<=1kb)	5	163456964	163459490	2527	0	ENSG00000170584	NUDCD2	NudC domain containing 2
chr8.124997543.124999712	0.0440024	6.37638	2.13466	0.152558	0.999891	Promoter (<=1kb)	8	124996985	124998198	1214	0	ENSG00000253513	SQLE-DT	SQLE divergent transcript
chr5.135761615.135767912	-0.111364	5.3721	2.13375	0.152643	0.999891	Intron (ENST00000646290.1/153328, intron 3 of 10)	5	135802985	135803075	91	35163	ENSG00000265924	MIR5692C1	microRNA 5692c-1
chr11.77115169.77119984	-0.103425	4.94574	2.1332	0.152694	0.999891	Promoter (<=1kb)	11	77119407	77124495	5089	0	ENSG00000149260	CAPN5	calpain 5
chr17.78411102.78415188	0.0428414	6.38518	2.13307	0.152707	0.999891	3' UTR	17	78420222	78425114	4893	-5034	ENSG00000087157	PGS1	phosphatidylglycerophosphate synthase 1
chr17.67992682.67994242	0.0503813	5.9583	2.13143	0.15286	0.999891	Promoter (<=1kb)	17	67991336	67993545	2210	0	ENSG00000186665	C17orf58	chromosome 17 open reading frame 58
chr18.56637412.56639284	-0.0468479	6.02988	2.13138	0.152865	0.999891	Promoter (<=1kb)	18	56608279	56638427	30149	0	ENSG00000091164	TXNL1	thioredoxin like 1
chr2.91561853.91569536	-0.0947557	6.87358	2.13079	0.15292	0.999891	Distal Intergenic	2	91636688	91655378	18691	85842	ENSG00000143429	LSP1P4	LSP1 pseudogene 4
chr8.28889173.28891467	0.0336163	6.85418	2.13073	0.152926	0.999891	Promoter (<=1kb)	8	28793807	28889909	96103	0	ENSG00000104299	INTS9	integrator complex subunit 9
chr10.131854570.131859578	-0.106969	4.9165	2.12855	0.15313	0.999891	Distal Intergenic	10	131901008	131959834	58827	-41430	ENSG00000175470	PPP2R2D	protein phosphatase 2 regulatory subunit Bdelta
chr16.88737125.88740651	-0.079349	4.97623	2.12737	0.15324	0.999891	Promoter (<=1kb)	16	88736800	88741425	4626	326	NA	LOC100289580	uncharacterized LOC100289580
chr9.136850920.136860314	-0.0687259	6.09171	2.12639	0.153333	0.999891	Promoter (<=1kb)	9	136850943	136860799	9857	0	ENSG00000177943	MAMDC4	MAM domain containing 4
chr11.14519615.14520938	-0.0417875	6.28374	2.12613	0.153357	0.999891	Promoter (<=1kb)	11	14514342	14520072	5731	0	ENSG00000129084	PSMA1	proteasome 20S subunit alpha 1
chr21.8794868.8800059	-0.113293	5.26353	2.1261	0.15336	0.999891	Intron (ENST00000651312.1/ENST00000651312.1, intron 2 of 2)	21	8759081	8761335	2255	35788	NA	LINC01666	long intergenic non-protein coding RNA 1666
chr3.172129432.172130995	0.0596838	6.10007	2.12457	0.153504	0.999891	Promoter (2-3kb)	3	172126974	172251456	124483	2459	ENSG00000075420	FNDC3B	fibronectin type III domain containing 3B
chr5.141636124.141638652	0.0471601	6.02099	2.12205	0.153741	0.999891	Promoter (<=1kb)	5	141628559	141636825	8267	0	ENSG00000171720	HDAC3	histone deacetylase 3
chr15.75685761.75690917	-0.0782826	5.07069	2.12048	0.153889	0.999891	Exon (ENST00000308508.5/1464, exon 3 of 10)	15	75674322	75712848	38527	21931	ENSG00000173546	CSPG4	chondroitin sulfate proteoglycan 4
chr17.81120190.81124938	-0.0806571	4.95222	2.11888	0.15404	0.999891	Promoter (<=1kb)	17	81117298	81121505	4208	0	ENSG00000181409	AATK	apoptosis associated tyrosine kinase
chr17.38590798.38592503	0.0684687	4.73106	2.11851	0.154076	0.999891	Intron (ENST00000617146.5/80725, intron 1 of 18)	17	38561922	38604612	42691	12109	ENSG00000277363	SRCIN1	SRC kinase signaling inhibitor 1
chr6.30720782.30723066	0.0536251	5.74737	2.11814	0.154111	0.999891	Promoter (<=1kb)	6	30721574	30725426	3853	0	ENSG00000196230	TUBB	tubulin beta class I
chr16.89956622.89958672	-0.0626027	4.78904	2.11735	0.154185	0.999891	Promoter (<=1kb)	16	89957253	89960959	3707	0	ENSG00000140995	DEF8	differentially expressed in FDCP 8 homolog
chr3.39106147.39109247	0.0396056	6.30939	2.11452	0.154453	0.999891	Promoter (<=1kb)	3	39101023	39107140	6118	0	ENSG00000114745	GORASP1	golgi reassembly stacking protein 1
chr7.63757013.63759853	-0.126972	4.80951	2.11353	0.154547	0.999891	Distal Intergenic	7	63621090	63621169	80	135924	ENSG00000265214	MIR4283-2	microRNA 4283-2
chr4.190105331.190112634	-0.118568	6.26297	2.11223	0.15467	0.999891	Distal Intergenic	4	190065233	190065914	682	40099	ENSG00000281591	DBET	D4Z4 binding element transcript
chr22.29300994.29304262	-0.0634543	5.46609	2.11121	0.154768	0.999891	Promoter (2-3kb)	22	29306582	29312785	6204	-2320	ENSG00000185340	GAS2L1	growth arrest specific 2 like 1
chr11.44065748.44067993	0.0374205	5.71376	2.10975	0.154906	0.999891	Promoter (<=1kb)	11	44065925	44077699	11775	0	ENSG00000110455	ACCS	1-aminocyclopropane-1-carboxylate synthase homolog (inactive)
chr10.119165075.119167128	0.0410155	5.89385	2.10925	0.154953	0.999891	Promoter (<=1kb)	10	119157669	119165542	7874	0	ENSG00000183605	SFXN4	sideroflexin 4
chr6.43666988.43670190	-0.0740043	4.92294	2.10883	0.154994	0.999891	Intron (ENST00000372163.5/221421, intron 4 of 4)	6	43671202	43687791	16590	17601	ENSG00000096080	MRPS18A	mitochondrial ribosomal protein S18A
chr11.76233631.76236790	-0.0360928	6.34024	2.10857	0.155018	0.999891	Distal Intergenic	11	76210956	76216025	5070	-17607	NA	LINC02761	long intergenic non-protein coding RNA 2761
chr14.69766363.69769153	0.0411757	6.99151	2.10531	0.155329	0.999891	Promoter (<=1kb)	14	69767093	69771973	4881	0	ENSG00000100650	SRSF5	serine and arginine rich splicing factor 5
chr22.11686309.11692285	-0.110176	5.13442	2.10429	0.155426	0.999891	Distal Intergenic	22	11827523	11910358	82836	-135238	NA	LOC107984037	uncharacterized LOC107984037
chr19.25506509.25507446	-0.124637	4.84149	2.10362	0.15549	0.999891	Distal Intergenic	19	24162370	24163425	1056	-1343085	ENSG00000268442	HAVCR1P1	hepatitis A virus cellular receptor 1 pseudogene 1
chr15.77002523.77005073	0.0504717	5.93846	2.10305	0.155545	0.999891	Intron (ENST00000558407.5/9051, intron 3 of 6)	15	76995574	77037331	41758	6950	ENSG00000140368	PSTPIP1	proline-serine-threonine phosphatase interacting protein 1
chrX.7146870.7148828	0.0476996	5.81811	2.10289	0.15556	0.999891	Promoter (<=1kb)	23	7147237	7804358	657122	0	ENSG00000101846	STS	steroid sulfatase
chr17.26624867.26625935	-0.111225	5.57491	2.10145	0.155698	0.999891	Distal Intergenic	17	27293910	27293996	87	668061	ENSG00000263583	MIR4522	microRNA 4522
chr1.27830231.27831437	0.0713078	5.00012	2.10125	0.155717	0.999891	Promoter (<=1kb)	1	27830782	27851676	20895	0	ENSG00000117751	PPP1R8	protein phosphatase 1 regulatory subunit 8
chr2.68250033.68253676	-0.0391292	7.00959	2.1009	0.155751	0.999891	Promoter (<=1kb)	2	68180947	68251148	70202	0	ENSG00000221823	PPP3R1	protein phosphatase 3 regulatory subunit B, alpha
chr5.33439908.33442177	-0.0423225	6.29657	2.38185	0.155756	0.999891	Promoter (<=1kb)	5	33439321	33440606	1286	0	NA	TARS1-DT	TARS1 divergent transcript
chr16.71894137.71896293	0.0418026	6.34277	2.09935	0.155899	0.999891	Promoter (<=1kb)	16	71894405	71916493	22089	0	ENSG00000182149	IST1	IST1 factor associated with ESCRT-III
chr14.91323488.91325113	0.0538929	5.66585	2.09909	0.155924	0.999891	Exon (ENST00000389857.11/440193, exon 12 of 30)	14	91313943	91315870	1928	-7619	ENSG00000015133	CCDC88C	coiled-coil domain containing 88C
chr15.40104859.40107583	-0.0469253	5.90706	2.09824	0.156006	0.999891	Promoter (<=1kb)	15	40091787	40106086	14300	0	ENSG00000104081	BMF	Bcl2 modifying factor
chr15.90412202.90414186	-0.0556343	5.04022	2.0976	0.156067	0.999891	Intron (ENST00000268182.10/8826, intron 2 of 37)	15	90426152	90429849	3698	-11966	ENSG00000140575	IQGAP1	IQ motif containing GTPase activating protein 1
chr16.69329621.69331309	0.0601887	5.44959	3.08054	0.156131	0.999891	Promoter (<=1kb)	16	69326913	69330588	3676	0	ENSG00000258429	PDF	peptide deformylase, mitochondrial
chr15.84633202.84634519	0.0447539	5.58542	2.09522	0.156295	0.999891	Promoter (<=1kb)	15	84597809	84633988	36180	0	NA	LOC105370947	uncharacterized LOC105370947
chr19.17245015.17247128	-0.0736638	5.34848	2.09472	0.156343	0.999891	Promoter (<=1kb)	19	17231883	17245919	14037	0	ENSG00000160113	NR2F6	nuclear receptor subfamily 2 group F member 6
chr7.36736255.36737480	-0.0686476	5.01374	2.0944	0.156375	0.999891	Distal Intergenic	7	36512949	36724549	211601	-11707	ENSG00000136250	AOAH	acyloxyacyl hydrolase
chr7.87344867.87346433	-0.0511296	5.47017	2.0939	0.156422	0.999891	Promoter (<=1kb)	7	87325347	87345461	20115	0	ENSG00000182165	TP53TG1	TP53 target 1
chr3.97971461.97972738	-0.0659189	4.85722	2.29873	0.156494	0.999891	Promoter (<=1kb)	3	97967257	97971877	4621	0	ENSG00000170854	RIOX2	ribosomal oxygenase 2
chr3.151871257.151872354	0.0474909	5.31878	2.36565	0.156619	0.999891	Promoter (1-2kb)	3	151873643	151884619	10977	-1289	ENSG00000198829	SUCNR1	succinate receptor 1
chr18.10524972.10527181	-0.0443357	5.90477	2.09077	0.156724	0.999891	Promoter (<=1kb)	18	10525905	10550801	24897	0	ENSG00000134265	NAPG	NSF attachment protein gamma
chr5.108380403.108383429	0.0360281	7.0047	2.09055	0.156745	0.999891	Promoter (<=1kb)	5	108364823	108380963	16141	0	ENSG00000145743	FBXL17	F-box and leucine rich repeat protein 17
chr11.22624772.22626346	0.0412199	6.25803	2.08942	0.156854	0.999891	Promoter (<=1kb)	11	22625642	22749190	123549	0	ENSG00000148935	GAS2	growth arrest specific 2
chr13.49584785.49586233	-0.0672409	4.94785	2.08878	0.156916	0.999891	Promoter (<=1kb)	13	49531946	49585558	53613	0	ENSG00000136144	RCBTB1	RCC1 and BTB domain containing protein 1
chr2.178530052.178531836	-0.0657179	4.9209	2.08842	0.156951	0.999891	Promoter (1-2kb)	2	178528765	178738038	209274	1288	ENSG00000237298	TTN-AS1	TTN antisense RNA 1
chr3.12893262.12898783	-0.0754127	5.38773	2.08765	0.157025	0.999891	3' UTR	3	12877522	12885211	7690	-8052	ENSG00000232746	LINC02022	long intergenic non-protein coding RNA 2022
chr22.50627571.50629057	-0.0581538	5.29776	2.0861	0.157174	0.999891	Promoter (<=1kb)	22	50622754	50628152	5399	0	ENSG00000100299	ARSA	arylsulfatase A
chr15.42272559.42274575	-0.0362762	6.45912	2.08585	0.157199	0.999891	Promoter (<=1kb)	15	42244132	42272860	28729	0	ENSG00000103978	TMEM87A	transmembrane protein 87A
chr8.133074332.133075744	0.0594413	5.01763	2.08548	0.157235	0.999891	Promoter (<=1kb)	8	133048579	133074953	26375	0	ENSG00000155926	SLA	Src like adaptor
[truncated: 12,615 more rows]

## Sheet: DAR Analysis ChAdOx1-S
	logFC	logCPM	F	PValue	FDR	annotation	PeakChr	PeakStart	PeakEnd	PeakLength	distanceToTSS	ENSEMBL	SYMBOL	Description
chr17.27332065.27333772	0.202791	6.49496	32.5194	2.04e-05	0.20411	Exon (ENST00000666005.1/ENST00000666005.1, exon 1 of 4)	17	27303320	27310172	6853	28746	ENSG00000109046	WSB1	WD repeat and SOCS box containing 1
chr8.60908721.60911071	-0.182648	5.7506	20.0545	0.000286602	0.847096	Promoter (<=1kb)	8	60910053	60966456	56404	0	ENSG00000177182	CLVS1	clavesin 1
chr3.69084248.69086878	-0.12665	6.34318	17.9383	0.00049152	0.847096	Promoter (<=1kb)	3	69084937	69106092	21156	0	ENSG00000144746	ARL6IP5	ADP ribosylation factor like GTPase 6 interacting protein 5
chr8.90644474.90646960	-0.185681	6.15082	16.7122	0.000682629	0.847096	Promoter (<=1kb)	8	90625091	90645512	20422	0	ENSG00000180694	TMEM64	transmembrane protein 64
chr3.10173442.10174744	-0.209117	6.03855	16.1461	0.000797813	0.847096	Intron (ENST00000256458.5/3656, intron 1 of 12)	3	10164919	10243745	78827	8524	ENSG00000134070	IRAK2	interleukin 1 receptor associated kinase 2
chr9.124770769.124772435	0.140349	6.5396	14.3291	0.00134233	0.847096	Promoter (<=1kb)	9	124522467	124771287	248821	0	ENSG00000148200	NR6A1	nuclear receptor subfamily 6 group A member 1
chr4.140094259.140096773	-0.271704	6.03148	14.1057	0.00143419	0.847096	Intron (ENST00000509479.6/55534, intron 1 of 4)	4	140128015	140134565	6551	-31242	NA	LOC101927516	uncharacterized LOC101927516
chr12.65169085.65171037	-0.184302	5.65667	14.0529	0.00145691	0.847096	Promoter (<=1kb)	12	65169583	65210945	41363	0	ENSG00000174106	LEMD3	LEM domain containing 3
chr12.123971576.123974074	-0.195177	5.56517	14.0059	0.00147748	0.847096	Promoter (<=1kb)	12	123971845	124011808	39964	0	ENSG00000179195	ZNF664	zinc finger protein 664
chr11.9757825.9760614	-0.170822	5.61256	13.7682	0.00158657	0.847096	Promoter (<=1kb)	11	9755129	9758164	3036	0	ENSG00000245522	LINC02709	long intergenic non-protein coding RNA 2709
chr6.34235618.34238647	-0.17254	6.27393	13.3874	0.00178058	0.847096	Promoter (<=1kb)	6	34236873	34240870	3998	0	ENSG00000137309	HMGA1	high mobility group AT-hook 1
chr5.80254679.80257003	-0.141272	6.18207	13.2215	0.00187329	0.847096	Promoter (<=1kb)	5	80177315	80255198	77884	0	ENSG00000164300	SERINC5	serine incorporator 5
chr14.100304576.100307938	-0.133118	6.35976	13.1715	0.0019023	0.847096	Promoter (<=1kb)	14	100304915	100305809	895	0	ENSG00000197119	SLC25A29	solute carrier family 25 member 29
chr1.205121203.205123046	0.129452	6.53083	13.0373	0.00198261	0.847096	Promoter (<=1kb)	1	205105087	205121966	16880	0	ENSG00000117222	RBBP5	RB binding protein 5, histone lysine methyltransferase complex subunit
chr12.53324159.53325524	-0.141158	5.60252	12.8597	0.0020948	0.847096	Promoter (<=1kb)	12	53314774	53324712	9939	0	ENSG00000094914	AAAS	aladin WD repeat nucleoporin
chr5.271033.272660	0.129596	6.47411	12.8408	0.00210712	0.847096	Promoter (<=1kb)	5	269305	271516	2212	0	NA	PDCD6-DT	PDCD6 divergent transcript
chr5.140321295.140322503	0.164555	6.02057	12.3884	0.00242847	0.847096	Distal Intergenic	5	140333524	140335130	1607	12627	ENSG00000113070	HBEGF	heparin binding EGF like growth factor
chr16.11349273.11350701	0.172727	5.53603	12.3883	0.00242853	0.847096	3' UTR	16	11345470	11381662	36193	3804	NA	LOC105371082	uncharacterized LOC105371082
chr17.83100817.83106689	-0.307112	6.23226	12.2994	0.00249795	0.847096	Exon (ENST00000573312.1/ENST00000573312.1, exon 1 of 1)	17	83092393	83094476	2084	8425	ENSG00000176845	METRNL	meteorin like, glial cell differentiation regulator
chr12.107317292.107322453	-0.129039	6.70811	12.2064	0.00257291	0.847096	Promoter (<=1kb)	12	107318421	107657718	339298	0	ENSG00000151136	BTBD11	BTB domain containing 11
chr12.52197274.52199829	-0.145629	6.31542	11.8978	0.00284027	0.847096	Intron (ENST00000640420.1/283404, intron 2 of 2)	12	52168996	52192014	23019	-5261	ENSG00000167767	KRT80	keratin 80
chr17.74519838.74522976	-0.144523	6.32949	11.8783	0.00285819	0.847096	3' UTR	17	74523153	74531474	8322	8498	ENSG00000178789	CD300LB	CD300 molecule like family member b
chr13.40921202.40922279	0.168278	5.43747	11.7498	0.00297939	0.847096	Promoter (<=1kb)	13	40908159	40921656	13498	0	ENSG00000239827	SUGT1P3	SUGT1 pseudoPeak 3
chr1.92481970.92487187	-0.166134	6.11604	11.7361	0.00299265	0.847096	Promoter (<=1kb)	1	92474762	92483954	9193	0	ENSG00000162676	GFI1	growth factor independent 1 transcriptional repressor
chr22.38201090.38203681	-0.139133	6.29977	11.7353	0.00299343	0.847096	Promoter (<=1kb)	22	38201932	38216503	14572	0	ENSG00000185022	MAFF	MAF bZIP transcription factor F
chr19.14374651.14376339	0.122877	6.18123	11.7023	0.00302574	0.847096	Distal Intergenic	19	14380501	14397804	17304	-4162	ENSG00000123146	ADGRE5	adhesion G protein-coupled receptor E5
chr10.128066718.128070743	-0.244346	5.70305	11.6325	0.00309516	0.847096	Promoter (<=1kb)	10	128068382	128072682	4301	0	ENSG00000132334	PTPRE	protein tyrosine phosphatase receptor type E
chr5.172832438.172836360	-0.142276	5.96732	11.5965	0.00313162	0.847096	Promoter (<=1kb)	5	172834251	172952683	118433	0	ENSG00000113719	ERGIC1	endoplasmic reticulum-golgi intermediate compartment 1
chr12.120086781.120087724	0.114446	6.49206	11.5925	0.0031358	0.847096	Intron (ENST00000548673.6/92558, intron 8 of 9)	12	120090755	120093341	2587	-3031	ENSG00000135127	BICDL1	BICD family like cargo adaptor 1
chr11.267494.270076	0.13019	6.73184	11.5711	0.00315773	0.847096	Exon (ENST00000688906.1/ENST00000688906.1, exon 1 of 3)	11	278407	285388	6982	-8331	ENSG00000174885	NLRP6	NLR family pyrin domain containing 6
chr5.173615616.173617277	0.105447	6.71851	11.5229	0.00320785	0.847096	Promoter (<=1kb)	5	173607799	173616358	8560	0	ENSG00000145919	BOD1	biorientation of chromosomes in cell division 1
chr12.53675629.53677614	0.111398	6.84999	11.4029	0.00333651	0.847096	Promoter (<=1kb)	12	53665239	53676082	10844	0	ENSG00000135390	ATP5MC2	ATP synthase membrane subunit c locus 2
chr2.10041901.10044723	0.107167	7.16881	11.2941	0.00345817	0.847096	Promoter (<=1kb)	2	10042849	10047770	4922	0	ENSG00000172059	KLF11	Kruppel like factor 11
chr3.141795834.141798152	-0.145236	5.48646	11.2174	0.00354694	0.847096	Intron (ENST00000648835.1/131890, intron 2 of 2)	3	141778148	141818490	40343	17687	ENSG00000114124	GRK7	G protein-coupled receptor kinase 7
chr11.59753714.59757270	-0.165612	6.19069	11.1143	0.00367032	0.847096	Promoter (<=1kb)	11	59755376	59800962	45587	0	ENSG00000166900	STX3	syntaxin 3
chr16.66515581.66518278	0.110344	6.6585	11.0983	0.00368981	0.847096	Promoter (<=1kb)	16	66469844	66517202	47359	0	ENSG00000261656	BEAN1-AS1	BEAN1 antisense RNA 1
chr9.93118812.93120880	-0.121929	6.71236	11.0813	0.00371078	0.847096	Distal Intergenic	9	93121497	93126190	4694	5310	ENSG00000131669	NINJ1	ninjurin 1
chr17.7403260.7405385	0.116405	6.80075	11.0386	0.00376389	0.847096	Promoter (<=1kb)	17	7390711	7403387	12677	0	NA	TMEM256-PLSCR3	TMEM256-PLSCR3 readthrough (NMD candidate)
chr4.143184189.143186112	-0.164802	5.99071	10.9069	0.00393326	0.847096	Promoter (<=1kb)	4	143176990	143184689	7700	0	ENSG00000250326	LOC105377623	uncharacterized LOC105377623
chrX.1373019.1380372	-0.141604	6.00012	10.8571	0.00399941	0.847096	Exon (ENST00000381469.7/3563, exon 8 of 10)	23	1387345	1392088	4744	11716	ENSG00000169100	SLC25A6	solute carrier family 25 member 6
chr10.71752426.71755472	0.136742	6.01069	10.8204	0.00404905	0.847096	Promoter (2-3kb)	10	71750916	71757630	6715	2158	ENSG00000107738	VSIR	V-set immunoregulatory receptor
chr5.129093693.129095640	-0.152069	5.62721	10.8061	0.00406861	0.847096	Promoter (<=1kb)	5	129094749	129114028	19280	0	ENSG00000066583	ISOC1	isochorismatase domain containing 1
chr8.142325716.142326796	0.210455	5.74519	10.7533	0.00414153	0.847096	Promoter (<=1kb)	8	142300116	142326225	26110	0	ENSG00000171045	TSNARE1	t-SNARE domain containing 1
chr5.172282838.172284709	0.133703	6.14266	10.7467	0.00415079	0.847096	Promoter (<=1kb)	5	172209646	172283764	74119	0	ENSG00000168246	UBTD2	ubiquitin domain containing 2
chr15.40939815.40942905	-0.120576	6.3071	10.7087	0.00420432	0.847096	Distal Intergenic	15	40930880	40934921	4042	8936	ENSG00000128917	DLL4	delta like canonical Notch ligand 4
chr12.124712857.124714657	-0.141752	6.00724	10.5399	0.00445193	0.847096	Distal Intergenic	12	124777873	124786493	8621	71836	ENSG00000073060	SCARB1	scavenger receptor class B member 1
chr1.154960931.154962601	-0.161674	5.80339	10.5386	0.00445392	0.847096	Promoter (<=1kb)	1	154957026	154961782	4757	0	ENSG00000163348	PYGO2	pygopus family PHD finger 2
chr4.118278111.118279542	-0.179952	5.7164	10.5365	0.00445706	0.847096	Promoter (<=1kb)	4	118278705	118279827	1123	0	ENSG00000269893	SNHG8	small nucleolar RNA host Peak 8
chr5.68433479.68435115	-0.135956	5.93336	10.4446	0.00459879	0.847096	Promoter (<=1kb)	5	68430427	68434481	4055	0	NA	LOC105379013	uncharacterized LOC105379013
chr7.5521754.5527224	0.193669	6.17822	10.4338	0.00461578	0.847096	Promoter (<=1kb)	7	5527151	5528098	948	874	ENSG00000075624	ACTB	actin beta
chr20.48909887.48911536	0.134826	5.66172	10.3205	0.00479833	0.847096	Distal Intergenic	20	48921711	49036693	114983	-10175	ENSG00000124198	ARFGEF2	ADP ribosylation factor guanine nucleotide exchange factor 2
chr19.41363131.41365129	0.0992769	6.98452	10.2995	0.00483297	0.847096	Promoter (<=1kb)	19	41364056	41384083	20028	0	ENSG00000142046	TMEM91	transmembrane protein 91
chr1.45339338.45341099	0.103775	6.38454	10.2761	0.0048721	0.847096	Promoter (<=1kb)	1	45329242	45339935	10694	0	ENSG00000132781	MUTYH	mutY DNA glycosylase
chr15.40694279.40695971	0.12644	6.16659	10.233	0.00494485	0.847096	Promoter (<=1kb)	15	40694774	40718886	24113	0	ENSG00000051180	RAD51	RAD51 recombinase
chr13.41455972.41459162	-0.128068	6.25397	10.1702	0.00505302	0.847096	Promoter (<=1kb)	13	41457550	41470871	13322	0	ENSG00000102760	RGCC	regulator of cell cycle
chr19.14080921.14082206	0.136111	6.24571	10.1451	0.00509712	0.847096	3' UTR	19	14081624	14085783	4160	3577	ENSG00000188032	C19orf67	chromosome 19 open reading frame 67
chr1.10398139.10400991	0.0802855	7.07228	10.14	0.00510614	0.847096	Promoter (<=1kb)	1	10398592	10411552	12961	0	ENSG00000142657	PGD	phosphogluconate dehydrogenase
chr20.50188862.50192523	-0.0978362	7.2872	10.0156	0.00533101	0.847096	Promoter (<=1kb)	20	50190830	50192668	1839	0	ENSG00000172216	CEBPB	CCAAT enhancer binding protein beta
chr15.68816793.68820520	-0.143243	6.10031	10.004	0.00535252	0.847096	Promoter (<=1kb)	15	68779743	68817599	37857	0	ENSG00000140350	ANP32A	acidic nuclear phosphoprotein 32 family member A
chr18.77113185.77116332	-0.103878	6.64867	9.9984	0.00536305	0.847096	Exon (ENST00000612024.1/ENST00000612024.1, exon 2 of 2)	18	76980427	77105261	124835	-7925	ENSG00000197971	MBP	myelin basic protein
chr7.928157.929789	0.105013	6.37226	9.97764	0.00540192	0.847096	Promoter (<=1kb)	7	900533	927514	26982	-644	ENSG00000105963	ADAP1	ArfGAP with dual PH domains 1
chr3.107522300.107526317	-0.118811	6.46315	9.90648	0.0055376	0.847096	Promoter (<=1kb)	3	107522936	107811324	288389	0	ENSG00000114439	BBX	BBX high mobility group box domain containing
chr8.730456.732052	-0.142484	5.92738	9.89064	0.00556832	0.847096	Promoter (<=1kb)	8	614746	731197	116452	0	ENSG00000104714	ERICH1	glutamate rich 1
chr1.226938940.226940892	0.0927416	7.13941	9.88866	0.00557217	0.847096	Promoter (<=1kb)	1	226940286	226987544	47259	0	ENSG00000163050	COQ8A	coenzyme Q8A
chr11.65471311.65472823	-0.139533	5.9002	9.86388	0.00562065	0.847096	Exon (ENST00000693006.1/ENST00000693006.1, exon 1 of 1)	11	65487242	65487806	565	14983	NA	LINC02736	long intergenic non-protein coding RNA 2736
chr11.65899117.65901085	-0.137862	6.08842	9.81063	0.00572644	0.847096	Promoter (<=1kb)	11	65892049	65900388	8340	0	ENSG00000175592	FOSL1	FOS like 1, AP-1 transcription factor subunit
chr4.67699997.67701773	-0.12157	5.77073	9.77987	0.00578856	0.847096	Promoter (<=1kb)	4	67678430	67701142	22713	0	ENSG00000033178	UBA6	ubiquitin like modifier activating enzyme 6
chr14.103056789.103058388	-0.159476	5.78555	9.67264	0.00601111	0.847096	Promoter (<=1kb)	14	102932380	103057549	125170	0	ENSG00000198752	CDC42BPB	CDC42 binding protein kinase beta
chr20.34708566.34712361	-0.136039	6.4726	9.66434	0.00602873	0.847096	5' UTR	20	34704735	34709343	4609	3832	ENSG00000078804	TP53INP2	tumor protein p53 inducible nuclear protein 2
chr19.18256801.18268454	-0.198772	6.89895	9.61371	0.00613748	0.847096	Promoter (1-2kb)	19	18250039	18255419	5381	-1383	ENSG00000284797	LOC729966	uncharacterized LOC729966
chr11.72069270.72070767	-0.160207	5.67003	9.60115	0.0061648	0.847096	Promoter (<=1kb)	11	72016976	72070063	53088	0	ENSG00000137497	NUMA1	nuclear mitotic apparatus protein 1
chr16.138095.139120	0.173721	5.46366	9.57034	0.00623241	0.847096	Promoter (<=1kb)	16	112660	138335	25676	0	ENSG00000103148	NPRL3	NPR3 like, GATOR1 complex subunit
chr7.75092060.75093818	0.0964051	7.12673	9.56769	0.00623826	0.847096	Promoter (<=1kb)	7	75092573	75123877	31305	0	ENSG00000174428	GTF2IRD2B	GTF2I repeat domain containing 2B
chrX.104165697.104167001	0.167442	5.71296	9.55438	0.00626775	0.847096	Promoter (<=1kb)	23	104166453	104195902	29450	0	ENSG00000123575	FAM199X	family with sequence similarity 199, X-linked
chr6.169722642.169725576	-0.143286	5.78712	9.49316	0.00640541	0.847096	Promoter (<=1kb)	6	169703905	169723931	20027	0	ENSG00000130024	PHF10	PHD finger protein 10
chr13.45339834.45342683	0.0876929	7.38306	9.48678	0.00641995	0.847096	Promoter (<=1kb)	13	45337064	45339848	2785	0	ENSG00000133112	TPT1	tumor protein, translationally-controlled 1
chr1.12141951.12144487	-0.120064	6.2318	9.37906	0.00667116	0.85805	3' UTR	1	12125934	12144207	18274	16018	ENSG00000120949	TNFRSF8	TNF receptor superfamily member 8
chr6.156776499.156780845	-0.124147	6.31629	9.37782	0.0066741	0.85805	Promoter (<=1kb)	6	156777378	157210779	433402	0	ENSG00000049618	ARID1B	AT-rich interaction domain 1B
chr1.39540237.39541843	0.13881	5.67365	9.28056	0.00691054	0.865665	Promoter (2-3kb)	1	39522280	39537282	15003	-2956	ENSG00000243970	PPIEL	peptidylprolyl isomerase E like pseudoPeak
chr19.17305026.17306653	0.111068	6.73294	9.25853	0.00696538	0.865665	Promoter (<=1kb)	19	17305872	17306843	972	0	ENSG00000130312	MRPL34	mitochondrial ribosomal protein L34
chr22.30195710.30197202	-0.128742	6.18841	9.20503	0.00710064	0.865665	Intron (ENST00000432360.2/105372988, intron 1 of 2)	22	30182818	30207195	24378	9993	ENSG00000225676	LOC105372988	uncharacterized LOC105372988
chr6.35687587.35689505	-0.125067	6.01636	9.1738	0.00718097	0.865665	Promoter (<=1kb)	6	35573585	35688915	115331	0	ENSG00000096060	FKBP5	FKBP prolyl isomerase 5
chr7.91939894.91941801	-0.132412	5.74822	8.98945	0.00767637	0.865665	Promoter (<=1kb)	7	91940840	92110673	169834	0	ENSG00000127914	AKAP9	A-kinase anchoring protein 9
chr2.201257260.201259276	-0.155872	6.09215	8.98001	0.00770274	0.865665	Promoter (<=1kb)	2	201257980	201276904	18925	0	ENSG00000064012	CASP8	caspase 8
chr3.49005933.49008756	-0.104569	6.57341	8.90605	0.00791299	0.865665	Promoter (<=1kb)	3	49007062	49015953	8892	0	ENSG00000178252	WDR6	WD repeat domain 6
chr16.23595664.23596704	0.135009	5.49895	8.89326	0.00795002	0.865665	Promoter (<=1kb)	16	23581014	23596277	15264	0	ENSG00000004779	NDUFAB1	NADH:ubiquinone oxidoreductase subunit AB1
chr22.22297416.22299364	0.120095	5.97398	8.89266	0.00795176	0.865665	Promoter (<=1kb)	22	22298124	22329122	30999	0	NA	BMS1P20	BMS1 pseudoPeak 20
chr16.1308491.1311113	0.102203	6.82593	8.8765	0.00799879	0.865665	Promoter (<=1kb)	16	1308880	1327018	18139	0	ENSG00000103275	UBE2I	ubiquitin conjugating enzyme E2 I
chr20.56391588.56393262	0.0947785	6.99394	8.8493	0.00807869	0.865665	Promoter (<=1kb)	20	56383111	56392131	9021	0	ENSG00000087586	AURKA	aurora kinase A
chr1.219459565.219462546	-0.158508	5.73552	8.84367	0.00809535	0.865665	Promoter (<=1kb)	1	219435153	219459369	24217	-197	NA	LYPLAL1-AS1	LYPLAL1 antisense RNA 1
chr16.81314209.81316073	0.134971	6.00443	8.72485	0.00845591	0.865665	Promoter (<=1kb)	16	81314944	81379910	64967	0	ENSG00000261609	GAN	gigaxonin
chr19.14031114.14032740	-0.168562	5.48705	8.72113	0.00846749	0.865665	Promoter (<=1kb)	19	14031762	14053218	21457	0	ENSG00000104998	IL27RA	interleukin 27 receptor subunit alpha
chr11.75241083.75242331	0.133979	5.80073	8.67082	0.00862582	0.865665	Promoter (<=1kb)	11	75208054	75241173	33120	0	NA	LOC105369388	uncharacterized LOC105369388
chr10.128061778.128066563	-0.089017	7.81886	8.61334	0.00881082	0.865665	Promoter (<=1kb)	10	128062919	128070841	7923	0	ENSG00000132334	PTPRE	protein tyrosine phosphatase receptor type E
chr22.24432474.24435431	-0.139461	6.62871	8.60363	0.00884251	0.865665	Promoter (<=1kb)	22	24432840	24433634	795	0	ENSG00000128271	ADORA2A	adenosine A2a receptor
chr14.103120921.103124997	-0.110781	7.16116	8.56916	0.00895601	0.865665	Promoter (<=1kb)	14	103121476	103137439	15964	0	ENSG00000185215	TNFAIP2	TNF alpha induced protein 2
chr5.54516945.54519128	0.127678	6.2819	8.54366	0.00904105	0.865665	Promoter (<=1kb)	5	54517759	54543273	25515	0	ENSG00000178996	SNX18	sorting nexin 18
chr1.173475848.173478519	-0.0932691	6.68531	8.51528	0.00913675	0.865665	Promoter (<=1kb)	1	173417793	173476996	59204	0	ENSG00000117586	TNFSF4	TNF superfamily member 4
chr9.89317984.89319356	0.0887084	6.86995	8.50899	0.00915813	0.865665	Promoter (<=1kb)	9	89318500	89359663	41164	0	ENSG00000187742	SECISBP2	SECIS binding protein 2
chr6.118934056.118935690	-0.126101	6.18213	8.49153	0.00921773	0.865665	Promoter (<=1kb)	6	118931490	118934476	2987	0	ENSG00000111877	MCM9	minichromosome maintenance 9 homologous recombination repair factor
chr5.148383452.148384767	-0.16967	5.62634	8.4838	0.00924427	0.865665	Promoter (<=1kb)	5	148336018	148383554	47537	0	ENSG00000247199	FBXO38-DT	FBXO38 divergent transcript
chr10.73167548.73168903	0.135074	5.64516	8.36995	0.00964512	0.865665	Promoter (<=1kb)	10	73134524	73167948	33425	0	ENSG00000122882	ECD	ecdysoneless cell cycle regulator
chr11.1862607.1865677	0.158888	5.52819	8.35464	0.0097005	0.865665	Promoter (<=1kb)	11	1863246	1883428	20183	0	ENSG00000130592	LSP1	lymphocyte specific protein 1
chr12.55727326.55730698	-0.121033	6.44574	8.32932	0.00979285	0.865665	Promoter (<=1kb)	12	55725546	55727815	2270	0	ENSG00000135404	CD63	CD63 molecule
chr21.33215163.33217040	0.102037	6.74214	8.30295	0.00989012	0.865665	Intron (ENST00000683941.1/3455, intron 1 of 8)	21	33205282	33265664	60383	9882	ENSG00000159110	IFNAR2	interferon alpha and beta receptor subunit 2
chr17.2335901.2338284	-0.152446	5.87934	8.29609	0.00991562	0.865665	Promoter (<=1kb)	17	2335565	2336443	879	0	ENSG00000167721	TSR1	TSR1 ribosome maturation factor
chr3.52197230.52199565	-0.145937	5.72121	8.21334	0.0102288	0.865665	Promoter (<=1kb)	3	52198086	52214180	16095	0	ENSG00000023330	ALAS1	5'-aminolevulinate synthase 1
chrX.54639191.54640490	0.139178	5.75491	8.18706	0.0103306	0.865665	Distal Intergenic	23	54530313	54544322	14010	108879	ENSG00000130119	GNL3L	G protein nucleolar 3 like
chr8.37736097.37738456	0.106634	7.47803	8.15446	0.0104585	0.865665	Promoter (<=1kb)	8	37736601	37740714	4114	0	ENSG00000147475	ERLIN2	ER lipid raft associated 2
chr19.9834580.9835911	0.132918	6.59986	8.14679	0.0104888	0.865665	Promoter (<=1kb)	19	9834079	9835013	935	0	ENSG00000267289	PIN1-DT	PIN1 divergent transcript
chr13.25300679.25302281	0.113282	6.3083	8.12887	0.0105601	0.865665	Promoter (<=1kb)	13	25301556	25307949	6394	0	ENSG00000139496	NUP58	nucleoporin 58
chr19.34733389.34734744	0.13151	6.17571	8.11428	0.0106186	0.865665	Promoter (<=1kb)	19	34734155	34739620	5466	0	ENSG00000197841	ZNF181	zinc finger protein 181
chr6.43059010.43060364	0.103705	6.16391	8.08554	0.0107347	0.865665	Promoter (<=1kb)	6	43055545	43059368	3824	0	ENSG00000112651	MRPL2	mitochondrial ribosomal protein L2
chr1.165630258.165632981	-0.124051	6.74163	8.07037	0.0107966	0.865665	Promoter (<=1kb)	1	165631213	165661796	30584	0	ENSG00000143198	MGST3	microsomal glutathione S-transferase 3
chr1.206469780.206471682	-0.125034	5.56226	8.04833	0.0108873	0.865665	Promoter (<=1kb)	1	206470476	206478297	7822	0	ENSG00000263528	IKBKE	inhibitor of nuclear factor kappa B kinase subunit epsilon
chr1.44029439.44031548	-0.149925	5.55498	8.00101	0.0110848	0.865665	Promoter (<=1kb)	1	44030414	44040448	10035	0	NA	LOC107984948	uncharacterized LOC107984948
chr9.97411420.97413479	-0.123125	6.27902	7.95193	0.011294	0.865665	Promoter (<=1kb)	9	97412096	97496125	84030	0	ENSG00000196116	TDRD7	tudor domain containing 7
chr1.155243745.155245288	-0.143057	5.63336	7.90726	0.0114882	0.865665	Promoter (<=1kb)	1	155239635	155244606	4972	0	ENSG00000177628	GBA	glucosylceramidase beta
chr1.26541443.26543804	0.0864961	7.54739	7.89763	0.0115306	0.865665	Promoter (<=1kb)	1	26543112	26575014	31903	0	ENSG00000117676	RPS6KA1	ribosomal protein S6 kinase A1
chr19.51416628.51418052	-0.1136	5.84514	7.8961	0.0115373	0.865665	Promoter (<=1kb)	19	51410020	51417642	7623	0	ENSG00000142512	SIGLEC10	sialic acid binding Ig like lectin 10
chr6.2764545.2766700	0.085699	7.23944	7.87473	0.011632	0.865665	Promoter (<=1kb)	6	2765393	2786952	21560	0	ENSG00000124535	WRNIP1	WRN helicase interacting protein 1
chr9.137422597.137424290	-0.127025	6.17798	7.84839	0.0117499	0.865665	Promoter (<=1kb)	9	137366145	137423155	57011	0	ENSG00000187609	EXD3	exonuclease 3'-5' domain containing 3
chr17.44217860.44222709	-0.0901994	6.94729	7.84154	0.0117809	0.865665	Promoter (<=1kb)	17	44207240	44218502	11263	0	ENSG00000108312	UBTF	upstream binding transcription factor
chr21.35050180.35051865	0.123394	5.93988	7.83247	0.0118219	0.865665	Promoter (<=1kb)	21	34787801	35049344	261544	-837	ENSG00000159216	RUNX1	RUNX family transcription factor 1
chr4.50675993.50677495	-0.406602	5.67667	7.82942	0.0118357	0.865665	Distal Intergenic	4	51843000	51914294	71295	-1165505	ENSG00000109184	DCUN1D4	defective in cullin neddylation 1 domain containing 4
chr19.43651696.43659831	-0.169011	6.09426	7.82006	0.0118783	0.865665	Promoter (<=1kb)	19	43648576	43656616	8041	0	ENSG00000011422	PLAUR	plasminogen activator, urokinase receptor
chr8.627401.631746	-0.139625	7.0974	7.81397	0.0119061	0.865665	Intron (ENST00000522706.5/157697, intron 3 of 3)	8	616526	640632	24107	8886	ENSG00000104714	ERICH1	glutamate rich 1
chr19.35744464.35746167	0.0774782	7.11539	7.80208	0.0119606	0.865665	Promoter (<=1kb)	19	35742464	35745418	2955	0	ENSG00000161265	U2AF1L4	U2 small nuclear RNA auxiliary factor 1 like 4
chr12.96906615.96908878	-0.12391	5.65827	7.78803	0.0120253	0.865665	Promoter (<=1kb)	12	96907224	96953351	46128	0	ENSG00000139350	NEDD1	NEDD1 gamma-tubulin ring complex targeting factor
chr6.30781377.30782908	-0.149442	5.80461	7.76622	0.0121266	0.865665	Promoter (<=1kb)	6	30781867	30792246	10380	0	ENSG00000228022	HCG20	HLA complex group 20
chr6.145734609.145736098	-0.14029	5.6554	7.76614	0.012127	0.865665	Promoter (<=1kb)	6	145625306	145735276	109971	0	ENSG00000112425	EPM2A	EPM2A glucan phosphatase, laforin
chr1.27872215.27875823	-0.13034	6.69864	7.75815	0.0121643	0.865665	Promoter (<=1kb)	1	27872543	27886685	14143	0	ENSG00000130775	THEMIS2	thymocyte selection associated family member 2
chr5.121960906.121963359	-0.113269	5.82265	7.75258	0.0121904	0.865665	Promoter (<=1kb)	5	121961975	122028633	66659	0	ENSG00000151304	SRFBP1	serum response factor binding protein 1
chr3.46404817.46407937	-0.125282	6.63708	7.71073	0.0123887	0.865665	Promoter (<=1kb)	3	46387729	46407053	19325	0	NA	CCR5AS	CCR5 antisense RNA
chr19.10251380.10252684	0.104512	6.53115	7.69721	0.0124535	0.865665	Promoter (<=1kb)	19	10251901	10259778	7878	0	ENSG00000105364	MRPL4	mitochondrial ribosomal protein L4
chr8.96261161.96263929	-0.0914321	6.70632	7.63909	0.0127365	0.865665	Promoter (<=1kb)	8	96258488	96261588	3101	0	ENSG00000156469	MTERF3	mitochondrial transcription termination factor 3
chr10.124289263.124292061	-0.153773	6.20523	7.60729	0.0128944	0.865665	Distal Intergenic	10	124398021	124403336	5316	111275	ENSG00000065154	OAT	ornithine aminotransferase
chr20.57429516.57430611	0.11931	5.55654	7.60652	0.0128982	0.865665	Distal Intergenic	20	57383719	57393062	9344	-36455	NA	RBM38-AS1	RBM38 antisense RNA 1
chr1.27341183.27344035	-0.130192	5.95786	7.60328	0.0129145	0.865665	Promoter (<=1kb)	1	27342020	27353901	11882	0	ENSG00000142765	SYTL1	synaptotagmin like 1
chr6.159760621.159763267	-0.0858723	7.01154	7.58489	0.0130069	0.865665	Promoter (<=1kb)	6	159762045	159779112	17068	0	ENSG00000120437	ACAT2	acetyl-CoA acetyltransferase 2
chr1.12177261.12181585	-0.137158	6.25942	7.58134	0.0130249	0.865665	Intron (ENST00000376259.7/7133, intron 1 of 9)	1	12191713	12191773	61	-10128	ENSG00000263676	MIR4632	microRNA 4632
chr14.63641222.63642944	0.0757839	7.46104	7.54305	0.0132202	0.865665	Promoter (<=1kb)	14	63598502	63641407	42906	0	ENSG00000140006	WDR89	WD repeat domain 89
chr14.68397017.68398397	0.160758	5.77007	7.52688	0.0133036	0.865665	Intron (ENST00000479335.5/5890, intron 9 of 11)	14	68387137	68497451	110315	9881	ENSG00000182185	RAD51B	RAD51 paralog B
chr7.130667880.130670113	-0.135356	5.85921	7.52641	0.013306	0.865665	Promoter (<=1kb)	7	130546787	130668705	121919	0	ENSG00000158623	COPG2	COPI coat complex subunit gamma 2
chr19.506393.508309	0.0823204	7.23517	7.52146	0.0133317	0.865665	Promoter (<=1kb)	19	490046	507833	17788	0	NA	MADCAM1-AS1	MADCAM1 antisense RNA 1
chr9.37421971.37423321	0.090676	6.25218	8.12535	0.0134078	0.865665	Promoter (<=1kb)	9	37422666	37429158	6493	0	ENSG00000137106	GRHPR	glyoxylate and hydroxypyruvate reductase
chr13.97975420.97977524	-0.120521	6.09212	7.50196	0.0134334	0.865665	Promoter (<=1kb)	13	97975631	97990170	14540	0	ENSG00000065150	IPO5	importin 5
chr11.93541675.93543902	-0.206916	5.69269	7.49887	0.0134496	0.865665	Promoter (<=1kb)	11	93479049	93543355	64307	0	ENSG00000166002	SMCO4	single-pass membrane protein with coiled-coil domains 4
chr1.153534838.153537617	-0.146564	5.93478	7.48733	0.0135103	0.865665	Promoter (<=1kb)	1	153534599	153535991	1393	0	ENSG00000197956	S100A6	S100 calcium binding protein A6
chr19.1265094.1267913	-0.106267	6.61903	7.48387	0.0135285	0.865665	Promoter (<=1kb)	19	1266653	1273172	6520	0	ENSG00000099622	CIRBP	cold inducible RNA binding protein
chr16.87387740.87388985	0.102302	6.51643	7.47788	0.0135602	0.865665	Promoter (<=1kb)	16	87330811	87389850	59040	865	ENSG00000103264	FBXO31	F-box protein 31
chr8.145001343.145003649	-0.124855	5.91246	7.46307	0.0136388	0.865665	Promoter (<=1kb)	8	145002811	145006046	3236	0	ENSG00000255559	ZNF252P-AS1	ZNF252P antisense RNA 1
chr10.125160832.125162350	0.121976	5.7956	8.1221	0.0139649	0.865665	Promoter (<=1kb)	10	124989225	125161026	171802	0	ENSG00000175029	CTBP2	C-terminal binding protein 2
chr11.67400494.67402491	0.0943966	6.54088	7.35219	0.0142442	0.865665	Promoter (<=1kb)	11	67398201	67401577	3377	0	ENSG00000172531	PPP1CA	protein phosphatase 1 catalytic subunit alpha
chr16.50093009.50094506	0.113747	5.90381	7.29759	0.0145534	0.865665	Intron (ENST00000690683.1/55027, intron 8 of 10)	16	50080032	50094805	14774	12978	ENSG00000155393	HEATR3	HEAT repeat containing 3
chr17.42608566.42610446	0.112746	7.19176	7.25826	0.0147808	0.865665	Promoter (<=1kb)	17	42592132	42609324	17193	0	ENSG00000141699	RETREG3	reticulophagy regulator family member 3
chr19.53553601.53555469	-0.142156	5.55923	7.23248	0.0149321	0.865665	Promoter (<=1kb)	19	53554499	53578389	23891	0	ENSG00000130844	ZNF331	zinc finger protein 331
chr15.89749939.89751539	0.124072	6.11051	7.22521	0.014975	0.865665	Promoter (<=1kb)	15	89749891	89751137	1247	0	ENSG00000166823	MESP1	mesoderm posterior bHLH transcription factor 1
chr1.28110644.28113610	-0.0833586	6.71627	7.22028	0.0150042	0.865665	Distal Intergenic	1	27970347	28088637	118291	-22008	ENSG00000158161	EYA3	EYA transcriptional coactivator and phosphatase 3
chr14.73026461.73027757	0.128093	6.24901	7.19424	0.0151596	0.865665	Promoter (<=1kb)	14	72969451	73027106	57656	0	ENSG00000165861	ZFYVE1	zinc finger FYVE-type containing 1
chr9.97921473.97923057	0.128717	6.3507	7.16528	0.0153346	0.865665	Promoter (<=1kb)	9	97910503	97922468	11966	0	ENSG00000136932	TRMO	tRNA methyltransferase O
chr15.45278758.45279858	0.130771	5.7228	7.15311	0.0154087	0.865665	Promoter (<=1kb)	15	45251583	45279229	27647	0	ENSG00000259520	SLC28A2-AS1	SLC28A2 antisense RNA 1
chr1.209672786.209676283	-0.172138	6.34149	7.1294	0.0155545	0.865665	Promoter (<=1kb)	1	209661356	209675280	13925	0	ENSG00000227591	HSD11B1-AS1	HSD11B1 antisense RNA 1
chr1.43357944.43360933	0.102107	6.28502	7.11516	0.0156428	0.865665	Promoter (<=1kb)	1	43354684	43358676	3993	0	NA	CDC20-DT	CDC20 divergent transcript
chr19.2273410.2279827	0.105381	6.46396	7.08258	0.0158468	0.865665	Promoter (<=1kb)	19	2272524	2273331	808	887	ENSG00000104904	OAZ1	ornithine decarboxylase antizyme 1
chrX.103686356.103688158	0.0782097	6.61924	7.07527	0.0158931	0.865665	Promoter (<=1kb)	23	103676979	103686684	9706	0	ENSG00000123562	MORF4L2	mortality factor 4 like 2
chr7.151225894.151228001	0.0808495	6.35069	7.071	0.0159201	0.865665	Promoter (<=1kb)	7	151221636	151226626	4991	0	ENSG00000285292	ABCF2-H2BK1	ABCF2-H2BK1 readthrough
chr2.3518186.3520193	-0.0940305	6.32197	7.06211	0.0159766	0.865665	Promoter (<=1kb)	2	3497366	3519531	22166	0	ENSG00000182551	ADI1	acireductone dioxygenase 1
chr17.1490571.1494126	-0.120199	6.24171	7.05298	0.0160349	0.865665	Promoter (<=1kb)	17	1482889	1491237	8349	0	ENSG00000197879	MYO1C	myosin IC
chr7.73737921.73739589	0.127283	5.97318	7.01101	0.0163059	0.865665	Promoter (<=1kb)	7	73737646	73738383	738	0	ENSG00000106077	ABHD11	abhydrolase domain containing 11
chr3.12993083.12996169	-0.130175	5.87228	6.9779	0.0165233	0.865665	Promoter (<=1kb)	3	12908349	12994384	86036	0	ENSG00000144711	IQSEC1	IQ motif and Sec7 domain ArfGEF 1
chr3.45645571.45648128	-0.127584	5.86954	6.96368	0.0166177	0.865665	Intron (ENST00000465039.5/8994, intron 4 of 7)	3	45665675	45674566	8892	-17547	ENSG00000144791	LIMD1	LIM domain containing 1
chr1.145917592.145919990	0.114688	6.45288	6.95842	0.0166527	0.865665	Promoter (<=1kb)	1	145911351	145918529	7179	0	ENSG00000131779	PEX11B	peroxisomal bioPeaksis factor 11 beta
chr8.140596290.140599685	-0.110343	6.32456	6.94943	0.0167128	0.865665	Intron (ENST00000220592.10/27161, intron 1 of 18)	8	140572902	140605888	32987	6203	ENSG00000123908	AGO2	argonaute RISC catalytic component 2
chr10.101829815.101831974	-0.115495	6.30356	6.92921	0.016849	0.865665	Promoter (<=1kb)	10	101827353	101830438	3086	0	ENSG00000120049	KCNIP2	potassium voltage-gated channel interacting protein 2
chr7.17939038.17941162	-0.0941734	6.25928	6.91828	0.0169231	0.865665	Promoter (<=1kb)	7	17868282	17940431	72150	0	ENSG00000071189	SNX13	sorting nexin 13
chr19.3184868.3186759	0.114348	6.72583	6.91618	0.0169374	0.865665	Promoter (<=1kb)	19	3185563	3207856	22294	0	ENSG00000125912	NCLN	nicalin
chr10.69055814.69058409	-0.121103	5.65428	6.89964	0.0170503	0.865665	Distal Intergenic	10	69088103	69104805	16703	-29694	ENSG00000122862	SRGN	serglycin
chr1.151991731.151994754	-0.115355	6.46964	6.89703	0.0170682	0.865665	Promoter (<=1kb)	1	151982918	151992578	9661	0	ENSG00000197747	S100A10	S100 calcium binding protein A10
chr2.85887416.85890068	-0.0812151	6.48716	6.88684	0.0171383	0.865665	Promoter (<=1kb)	2	85839149	85887580	48432	0	ENSG00000115525	ST3GAL5	ST3 beta-galactoside alpha-2,3-sialyltransferase 5
chr22.19478557.19480318	0.0924594	6.79438	6.88332	0.0171626	0.865665	Promoter (<=1kb)	22	19467873	19478931	11059	0	ENSG00000070010	UFD1	ubiquitin recognition factor in ER associated degradation 1
chr13.33542127.33543365	0.0866581	7.14647	6.88175	0.0171734	0.865665	Intron (ENST00000686875.1/90627, intron 1 of 3)	13	33511330	33524322	12993	-17806	ENSG00000133121	STARD13	StAR related lipid transfer domain containing 13
chr2.108447967.108450193	-0.104057	5.92573	6.86817	0.0172676	0.865665	Promoter (<=1kb)	2	108449107	108473979	24873	0	ENSG00000135968	GCC2	GRIP and coiled-coil domain containing 2
chr6.2970785.2972225	-0.127281	5.68738	6.86173	0.0173124	0.865665	Promoter (<=1kb)	6	2948164	2971048	22885	0	ENSG00000124570	SERPINB6	serpin family B member 6
chr11.125062386.125064055	-0.132414	6.26089	6.84841	0.0174056	0.865665	Promoter (<=1kb)	11	125063302	125080647	17346	0	ENSG00000134955	SLC37A2	solute carrier family 37 member 2
chr19.32404676.32406456	0.1071	6.46058	6.84155	0.0174538	0.865665	Promoter (<=1kb)	19	32405543	32413187	7645	0	ENSG00000178904	DPY19L3	dpy-19 like C-mannosyltransferase 3
chr2.95165143.95166591	-0.12537	5.68189	6.83044	0.0175322	0.865665	Promoter (<=1kb)	2	95152726	95165413	12688	0	ENSG00000144026	ZNF514	zinc finger protein 514
chr16.4253278.4254377	0.0978925	6.59903	6.82713	0.0175557	0.865665	Promoter (<=1kb)	16	4246015	4253741	7727	0	NA	LINC01569	long intergenic non-protein coding RNA 1569
chr1.169604408.169605594	0.115773	6.06477	6.82433	0.0175755	0.865665	Intron (ENST00000426706.6/6403, intron 8 of 14)	1	169589077	169591570	2494	-12839	ENSG00000174175	SELP	selectin P
chr20.62651119.62653065	0.101868	6.45506	6.80273	0.0177295	0.865665	Promoter (<=1kb)	20	62651272	62652186	915	0	NA	SLCO4A1-AS2	SLCO4A1 antisense RNA 2
chr9.127782771.127784452	-0.0994445	6.38482	6.7966	0.0177734	0.865665	Promoter (1-2kb)	9	127785679	127787575	1897	-1227	ENSG00000136807	CDK9	cyclin dependent kinase 9
chr7.5396364.5398215	0.0916142	6.36164	7.36553	0.0179145	0.865665	Intron (ENST00000399537.8/84629, intron 2 of 29)	7	5376114	5388029	11916	-8336	ENSG00000182095	TNRC18	trinucleotide repeat containing 18
chr1.169105045.169108021	-0.125615	6.04442	6.77541	0.0179264	0.865665	Promoter (<=1kb)	1	169105697	169132722	27026	0	ENSG00000143153	ATP1B1	ATPase Na+/K+ transporting subunit beta 1
chr10.17237432.17242948	-0.190589	5.95201	6.76823	0.0179786	0.865665	3' UTR	10	17233225	17235034	1810	4208	ENSG00000026025	VIM	vimentin
chr12.53320687.53322102	0.0993037	6.19372	6.76227	0.018022	0.865665	Promoter (<=1kb)	12	53307457	53321257	13801	0	ENSG00000094914	AAAS	aladin WD repeat nucleoporin
chr2.159285821.159287546	-0.0978549	6.32021	6.75928	0.0180439	0.865665	Promoter (<=1kb)	2	159235801	159286552	50752	0	ENSG00000196151	WDSUB1	WD repeat, sterile alpha motif and U-box domain containing 1
chr6.161355072.161358012	-0.115018	5.66572	6.72761	0.018277	0.865665	Exon (ENST00000660049.1/ENST00000660049.1, exon 2 of 2)	6	161129967	161274061	144095	-81012	ENSG00000026652	AGPAT4	1-acylglycerol-3-phosphate O-acyltransferase 4
chr6.116570732.116571958	0.0943442	6.86822	6.68053	0.0186299	0.865665	Promoter (<=1kb)	6	116571409	116590298	18890	0	ENSG00000111832	RWDD1	RWD domain containing 1
chr15.64881827.64884542	-0.108663	6.86288	6.65623	0.018815	0.865665	Exon (ENST00000665850.1/ENST00000665850.1, exon 1 of 2)	15	64911902	64931967	20066	-27360	ENSG00000166839	ANKDD1A	ankyrin repeat and death domain containing 1A
chr19.3762318.3763571	0.0913423	7.35919	6.63883	0.0189489	0.865665	Promoter (<=1kb)	19	3762682	3767565	4884	0	ENSG00000183617	MRPL54	mitochondrial ribosomal protein L54
chr15.51619153.51621383	-0.123987	5.45484	6.61286	0.0191507	0.865665	Promoter (1-2kb)	15	51447788	51622635	174848	1252	ENSG00000104093	DMXL2	Dmx like 2
chr7.116210258.116211870	-0.143948	5.80541	6.60052	0.0192474	0.865665	Promoter (<=1kb)	7	116210506	116249577	39072	0	ENSG00000135269	TES	testin LIM domain protein
chr2.112839022.112840238	-0.150841	5.78093	6.57312	0.0194643	0.865665	Promoter (2-3kb)	2	112832699	112836816	4118	-2207	ENSG00000125538	IL1B	interleukin 1 beta
chr12.131860520.131861800	0.103718	6.29457	6.55847	0.0195813	0.865665	Intron (ENST00000542763.2/ENST00000542763.2, intron 1 of 2)	12	131844961	131850062	5102	15560	ENSG00000198598	MMP17	matrix metallopeptidase 17
chr13.49247138.49248961	-0.0852214	6.75929	6.5466	0.0196767	0.865665	Promoter (<=1kb)	13	49235513	49247840	12328	0	ENSG00000288743	LOC105370203	uncharacterized LOC105370203
chr6.47308547.47310350	-0.114845	5.71525	6.53182	0.0197963	0.865665	Promoter (<=1kb)	6	47231532	47309905	78374	0	ENSG00000146072	TNFRSF21	TNF receptor superfamily member 21
chr1.202957593.202958953	-0.10303	5.81948	6.53053	0.0198067	0.865665	Promoter (<=1kb)	1	202941490	202958264	16775	0	ENSG00000159346	ADIPOR1	adiponectin receptor 1
chr1.244299056.244300191	0.146319	5.74601	6.53047	0.0198073	0.865665	Distal Intergenic	1	244308558	244325177	16620	24986	NA	LOC105373262	uncharacterized LOC105373262
chr8.100308742.100310883	-0.100512	6.63482	6.51754	0.0199125	0.865665	Promoter (<=1kb)	8	100287705	100309526	21822	0	ENSG00000034677	RNF19A	ring finger protein 19A, RBR E3 ubiquitin protein ligase
chr9.128127271.128129103	0.0958167	6.70319	6.51604	0.0199249	0.865665	Promoter (<=1kb)	9	128124331	128127711	3381	0	ENSG00000148334	PTGES2	prostaglandin E synthase 2
chr4.182916456.182918457	-0.143774	5.54081	6.51288	0.0199507	0.865665	Promoter (<=1kb)	4	182894554	182916627	22074	0	ENSG00000129187	DCTD	dCMP deaminase
chr20.23125137.23127202	-0.113183	6.12178	6.50396	0.0200239	0.865665	Exon (ENST00000443744.2/200261, exon 4 of 4)	20	23125068	23132631	7564	5429	ENSG00000233746	LINC00656	long intergenic non-protein coding RNA 656
chr2.64652210.64654881	-0.0896557	6.99794	6.49957	0.02006	0.865665	Promoter (<=1kb)	2	64631621	64653913	22293	0	ENSG00000179833	SERTAD2	SERTA domain containing 2
chr5.176388039.176389854	0.0705213	7.1397	6.49594	0.0200899	0.865665	Promoter (<=1kb)	5	176384643	176388568	3926	0	ENSG00000048162	NOP16	NOP16 nucleolar protein
chr4.52721771.52723057	-0.121453	5.64899	6.48485	0.0201817	0.865665	Exon (ENST00000676450.1/57291, exon 4 of 4)	4	52713639	52714882	1244	8133	ENSG00000226950	DANCR	differentiation antagonizing non-protein coding RNA
chr19.11293499.11294361	0.125395	5.5374	6.47326	0.0202781	0.865665	Promoter (1-2kb)	19	11296139	11306603	10465	-1778	ENSG00000130167	TSPAN16	tetraspanin 16
chr10.72353208.72355622	0.127197	6.6495	6.46647	0.0203349	0.865665	Promoter (<=1kb)	10	72334081	72354380	20300	0	ENSG00000148719	DNAJB12	DnaJ heat shock protein family (Hsp40) member B12
chr16.4623590.4626035	0.0734254	7.2854	7.03139	0.0203929	0.865665	Promoter (<=1kb)	16	4624824	4690974	66151	0	ENSG00000102858	MGRN1	mahogunin ring finger 1
chr1.33348760.33350710	-0.100918	6.15375	6.45511	0.0204301	0.865665	Promoter (<=1kb)	1	33330071	33349650	19580	0	ENSG00000134686	PHC2	polyhomeotic homolog 2
chr3.53346937.53348363	0.122294	6.57395	6.45301	0.0204478	0.865665	Promoter (<=1kb)	3	53304221	53347524	43304	0	ENSG00000272886	DCP1A	decapping mRNA 1A
chr1.151165173.151166916	0.123333	5.97744	6.43897	0.0205664	0.865665	Promoter (<=1kb)	1	151159748	151165902	6155	0	ENSG00000163155	LYSMD1	LysM domain containing 1
chr1.11261964.11262977	0.112017	6.09727	6.43477	0.020602	0.865665	Promoter (<=1kb)	1	11106535	11262551	156017	0	ENSG00000198793	MTOR	mechanistic target of rapamycin kinase
chr1.228087513.228091145	-0.108791	6.22696	6.42358	0.0206973	0.865665	Promoter (<=1kb)	1	228088116	228097943	9828	0	ENSG00000143761	ARF1	ADP ribosylation factor 1
chrX.11756954.11759705	0.137494	6.15062	6.42081	0.020721	0.865665	Promoter (<=1kb)	23	11758159	11775747	17589	0	ENSG00000005302	MSL3	MSL complex subunit 3
[truncated: 9,804 more rows]
