# Supplementary material for: No evidence of durable trained immunity after two doses of adenovirus-vectored or mRNA COVID-19 vaccines
Source: J Clin Invest. 2023 Sep 1;133(17):e171742. doi: 10.1172/JCI171742 (PMC10471164; doi:10.1172/JCI171742)
Supplement: Supporting data values [file jci-133-171742-s016.xlsx]

## Sheet: Fig. 1B & S1
Raw cytokine values (in pg/ml)
	Cytokine	TNFα																IL6																IL1β
	Timepoint	Pre	Post	Pre	Post	Pre	Post	Pre	Post	Pre	Post	Pre	Post	Pre	Post	Pre	Post	Pre	Post	Pre	Post	Pre	Post	Pre	Post	Pre	Post	Pre	Post	Pre	Post	Pre	Post	Pre	Post	Pre	Post	Pre	Post	Pre	Post	Pre	Post	Pre	Post	Pre	Post	Pre	Post
	Stimulation	Unstim	Unstim	LPS	LPS	R848	R848	HKCA	HKCA	HKSA	HKSA	HKSP	HKSP	vero	vero	iSARS	iSARS	Unstim	Unstim	LPS	LPS	R848	R848	HKCA	HKCA	HKSA	HKSA	HKSP	HKSP	vero	vero	iSARS	iSARS	Unstim	Unstim	LPS	LPS	R848	R848	HKCA	HKCA	HKSA	HKSA	HKSP	HKSP	vero	vero	iSARS	iSARS
Participant ID	Vaccine
COVIRS_17	ChAdOx1-S	26581	12760	10364	5866	32082	26793	43028	20440	23439	10450	24232	12743	15697.5	502.638	23325.6	5948	43674	22137	71469	40437	59618	42188	53733	23739	57778	25252	64796	42479	39212	3042.8	35177	16398	13645	7925	40008	23080	45965	33200	32295	11016	36011	16863	41279	19141	10144	1774	10530	5533
COVIRS_25	ChAdOx1-S	25084	49091	9379	26154			36002	100000	13873	21177	21792	23344	9860.22	140	10475.5	14034	76629	256523	49600	159744			28368	187008	33403	54038	65689	98635	38519	17931	83233	107813	4827	7313	9028	55509			6064	31553	11833	19719	16277	22985	1176	434.1	1242	1055
COVIRS_26	ChAdOx1-S	6383	140	12375	5634			72198	21605	28616	6918	31345	4724	17324.3	3306.57	19464.7	14622	28924	7323.2	164093	37529			107229	22564	169022	26255	247711	26437	35311	28953	195397	37660	639.6	387.2		12533			26361	4699	28508	6660	20211	2657	978.4	2346	3202	1088
COVIRS_27	ChAdOx1-S	6444	9428.3	8381	8079	22089	32685	20883	14282	12136	9615	12952	22388	140	4079.81	5601.87	6146	10349	11719	35363	31021	38693	56716	21981	71221	32395	27792	39703	41252	602.39	15812	18673	20101	3935	5620	25376	22631	32499	40923	12835	6649	20316	16768	19296	22860	507.3	5095	4539	5018
COVIRS_28	BNT162b2	24201	24655.5	15050	13204	24013	42800	39214	32684	14247.6	10930.3	20428	15264	140	4082.3	140	15773	69558	77390.1	140569	108177	35610	83821	55995	56904	45288.4	53180	102698	101681	198.61	12666	12305.8	73965	2292	3518	10247.7	20083	7658	44962	4566	6180	7897	9896	7008	9038	173.3	554.9	239.6	1856
COVIRS_33	BNT162b2	16518	21456.9	6212.5	6063.7	16518	32544	18156	21531	14053.8	12742.9	14107	12534	17254	16823	10964	9428.3	37635	56384.2	35141	39950	24730	43837	22218	34076	42855.2	51619	41328	41830	27878	33379	37978.9	38597	17997	22165	33297.5	28287	25458	45882	14860	19529	29932	32995	29332	26572	11840	14748	13580	15028
COVIRS_41	BNT162b2	16787	27257.2	8869.9	9615	21550	21012	27373	28267	9174.16	10091.3	11032	10946	565.92	281.41	19302	9411.3	38038	31474.8	52717	58867	32443	31896	39547	34125	25252.1	35305.6	31613	26220	2533	2146.4	30857.1	27329	14562	11495	35371.2	41914	35591	31684	22810	21217	19917	22930	22333	20102	1749	1334	12305	9189
COVIRS_5	BNT162b2	219.49	202.741	393.16	278.71	525.92	1402.6	569.53	2164.1	379.999	1204.77	237.57	1244.7	347.19	187.63	406.34	353.74	330.04	190.659	791	901.78	783.93	2674.7	843.4	5308.6	704.285	3742.35	436.51	6982.6	924.41	205.51	1337.15	2144.9	276.8	281	497.367	314.7	445.8	1099	328.3	723.9	348	1105	276.1	957.7	290.2	300.3	284.7	311.9
COVIRS_10	ChAdOx1-S	4973	3464.9	3147	4485	4868	9887	12754	10532	6613	5805	6744.9	4821	2404.98	3294.53	3011.64	3012	31386	19394	133667	71678	14943	28310	52797	36881	65483	33856	138005	52123	68281	46189	134007	93146	1766	1014	7649	8345	5976	8379	4828	2734	8362	6357	5572	4189	615.8	756	332.4	457.6
COVIRS_42	BNT162b2	11479	5783.1	4063.5	4438.2	22575	15947	21513	16018	6560.34	6096.74	8903.6	7526	2817.1	2431.1	391.97	597.57	21613	19150.8	56002	41010	59421	39435	37430	21445	39942.5	27978	28565	29108	17481	14143	7793.47	11585	7294	6580	28725.3	26757	53440	34308	19820	10863	20482	15327	13978	12698	5061	3825	3106	3562
COVIRS_22	BNT162b2	15505	15451.5	3493.8	3574.1	19277	37394	18903	19090	8121.43	10796.5	6355.9	140	3146.1	140	140	140	38572	58320.4	58320	67438	35527	85402	27926	33889	29637.9	55325	37751	30286	21927	377.65	5852.6	22988	3246	3755	10426	10091	10737	34214	2669	3163	4891	6621	2805	816	951.2	170.7	184.6	402.8
COVIRS_29	ChAdOx1-S	22247	27358	20883	15237	17378	13525	36136	30141	10235	3708	3226.3	13846	20106.8	15612	28268	13151	50894	75405	171060	163974	28415	22934	54881	52230	35750	26227	40587	64572	76128	60527	220154	114905	4608	6305	55061	52057	9485	7632	7506	6725	9297	4587	1723	9260	5616	3616	5267	2078
COVIRS_30	BNT162b2	6966	11292.7	4648.8	4084.2	6884.7	8819.6	13209	11086	2909.65	4095.42			140	140	562.01	5788.6	36451	43479.6	46318	60670	32620	58576	32996	38784	10537.6	15951.3			20	20	25782.2	58576	268.1	80	16312.8	18527	8872	14628	3810	4622	8508	12648			80	80	2129	84.86
COVIRS_31	BNT162b2	8523.8	140	4287	4671.5	8973.8	8029.1	11609	9235.2	4422.53	4050.4	5228.4	4682.8	5012	3915.4	140	952.68	58147	656.043	46841	33456	37132	36568	52635	33631	30283	22965.5	56304	46695	55706	33980	30041.3	46987	593.3	80	20969.3	16321	9340	7461	3108	1863	6411	5944	4230	2375	1978	1842	80	80
COVIRS_32	BNT162b2	8442.4	8495.93	16334	12723	16120	23050	23130	18341	14622.1	14675.6	19813	13686	140	140	140	140	41968	28554.8	191620	141562	44438	53188	32062	37536	69807	88097.3	101990	87475	4328	1304.4	43868.2	33378	773	481.3	69611.2	41877	9438	14015	4447	4022	14003	14269	7214	7263	291.2	194.8	319.6	233.9
COVIRS_34	BNT162b2	27438	140	11572	14408	61219	44835	47137	54097	17672.1	12936.7	22354	24789	15505	15746	140	27412	29218	3521.79	137254	215245	101607	76570	127728	145331	73782.6	92899.9	99795	119308	96490	106468	7191.06	95094	1165	262.2	27671.6	58846	48928	36158	19038	18333	21532	17649	20211	30262	2268	2516	181	1365
COVIRS_35	BNT162b2	140	140	3366.5	4050.4	4467.7	5788.6	4671.5	6490.9	2245.25	3702.19			140	140	140	140	2054.6	1462.36	39713	42072	25754	34521	13619	19138	13146	26774.9			20	20	9091.17	4855	80	80	11305.5	6442	3722	4726	749.2	1240	2498	4319			80	80	80	80
COVIRS_36	BNT162b2	4016.6	7864.71	3545.4	5456.6	4932.4	6398.5	5194.2	11123	2366.7	3411.16			2035.9	2455.1	140	140	14367	27292.9	21266	31307	15730	12244	9531.5	26084	7581.48	10501.9			17672	29742	47.0574	714.52	80	80	10384.5	15508	8740	11329	1362	3678	3590	7683			1906	2086	80	80
COVIRS_37	BNT162b2	140	140	9940.5	15211			60710	54766	12829.7	19919.5	8228.4	17164	140	5687.2	685.32	140	1917.1	1961.97	76797	120023			61260	66480	58213.8	90837.1	42678	98611	1608	40136	44085.8	31818	217.9	222.1	11250.9	12103			6367	5356	4468	7641	2855	6375	428.9	735.5	449.8	275.7
COVIRS_38	BNT162b2	3627.6	56426.2	16147	5312.7			60897	64191	23344.4	27304.6	16843	16709	11599	12856	11519	140	46118	212226	96443	24197			96904	113059	91107	98996.5	86942	105292	80501	65893	147026	80624	962	13752	525612	12555			26258	16506	32958	24839	18039	16615	5578	3138	4948	1093
COVIRS_44	BNT162b2	8752.7	6708.94	6255.6	7710.6	12951	23420	10038	22235	9249.04	17079.3	15502	13946	6768.8	140	9761.7	630.98	32133	30935.9	71691	161021	45276	61392	17211	68575	33130.6	113355	403853	152402	13823	20	30217.8	4127.9	2303	1527	9642.78	11156	13007	17668	2976	6319	9283	16211	20088	13316	1033	216.9	1355	235.3
COVIRS_39	BNT162b2	140	140	1739.2	2554.7	2135	3859.3	3199.1	7198.6	1388.77	2676.56			140	140	140	140	20	20	15693	37872	8321.5	18825	7806.3	20959	8851.39	22382.1			948.85	13520	20	306	80	80	4866.92	3378	1483	3840	80	1598	728	2490			80	80	80	80
COVIRS_40	BNT162b2	259.89	228.523	1125.4	804.83	2294	1858.7	2277.7	3105.1	2079.78	1704.09	1704.1	1086	294.96	674.44	525.92	512.55	380.95	268.554	14601	6878.7	10011	11762	9085.2	12257	14541.1	11692.2	20316	27280	541.18	6233.9	5566.98	7019.8	283.9	287.8	2763.66	1209	1905	1428	558	968.5	2465	1966	1575	558	283.9	333.9	306.1	305
COVIRS_1	BNT162b2	317.77	822.142	576.26	808.29	1252	2906.6	2563.7	2911	874.277	1819.83	930.24	1093.2	664.23	515.89	753.12	1190.3	609.69	1429.38	3377.4	7944.9	3755.7	16036	3259.4	15834	3833.55	29394	8510.6	13462	3080.4	3188.2	8639.5	111163	286.1	340.9	1162.98	2382	1165	3843	1029	1245	960.8	3193	1218	1271	326.9	303.1	360.6	578.4
COVIRS_2	ChAdOx1-S	10127	13692.8	4036.1	5805.4	18208	18579	25061	21277	10735.5	10748.3	10316	8604.6	5089.4	140	7722.7	10634	124425	35100.1	228073	211533	104885	37710	465366	179606	389671	328630	850316	243355	261198	4647	2008156	20	5235	3965	13884.5	15922	24185	24747	13304	9335	20679	18258	16293	12824	2123	25.37	4787	4194
COVIRS_3	ChAdOx1-S	4830	8836.1	3479	4929	7760	20569	8230	18774	2415	6809	3884.7	7276	2736.58	8045.09	6494.01	8617	11629	35027	18342	47397	15724	43040	12032	30912	8902	23860	11518	24429	11814	30073	17249	33646	8419	18592	18515	35393	16636	46479	7645	19151	7286	16588	8057	18727	5147	14478	8569	12982
COVIRS_4	BNT162b2	1395.2	1862.64	647.24	863.82	1646.8	650.63	2372.1	2475.7	1292.15	791.014	1175.8	937.26	231.43	204.35	1064.6	535.97	13407	2807.36	6542	8636.7	6454.6	1455.5	9585	11569	6366	4615.6	14886	9435.9	350.98	252.71	61422.8	16195	614.8	579.8	1427.82	2111	2641	568.2	1203	1185	1610	936.3	1018	818	391.7	319.9	526.2	377.6
COVIRS_6	BNT162b2	10000	10686.5	4807.5	6467.8	8724.9	7829.5	13645	10735	3221.38	4682.8			140	140	5388.1	5525.2	39480	44948.4	88539	59537	56379	45763	58261	43371	33873.4	32657.3			25.954	7483.7	61844.9	56783	98.95	80	9535.23	18011	10416	10677	4326	3502	6608	4704			80	80	2897	3906
COVIRS_7	ChAdOx1-S	5218	5982.7	3023	4186	6196	8481	10405	13453	4289	6865	6398.4	8518	3328.57	4335.25	3818.44	5312	18629	29445	66074	123829	52072	98937	88674	96917	38617	106010	70359	218538	69578	121246	122765	359151	3320	3536	12668	15767	10265	12868	7229	7174	9433	14819	9544	13171	1737	2128	1723	2250
COVIRS_8	ChAdOx1-S	4013	6172.4	4856	5276	13467	11931	14134	13136	11672	13853	10304	10774	140	4682.18	8876.45	5241	41473	46720	134900	34690	50171	29756	80824	35583	139123	109778	266205	207633	2232.6	51025	790159	263517	887.3	1465	5912	6546	10348	8453	3848	2892	9625	11404	5519	5731	20	709.2	1184	1113
COVIRS_45	BNT162b2	11842	4773.5	6710.8	4569.6	15419	7466.8	18607	7970.3	8429.39	3578.95	5742.8	3065.4	5365.3	3310.6	140	4084.2	48174	25195.6	96517	36615	60661	27756	73590	22850	58337.5	18577.5	84501	28589	78015	33245	39440.1	38228	84.86	80	17387.8	8338	14768	4822	4585	884.1	9121	3261	2991	692.5	855.7	80	1426	80
COVIRS_9	BNT162b2	140	140	17344	8836.1	35448	35018	34507	38873	25602.2	9462.21	16912	7125.5	202.49	140	708.42	1152.8	1264.2	1194.81	124577	74665	87095	77155	59995	64927	73156.8	32318.2	54587	27554	3509.9	484.41	14985.1	9080.9	655.6	787.6	58062.8	43954	42238	43286	19587	18919	48020	20746	28090	11332	1808	474.4	3638	3098
COVIRS_46	BNT162b2	17254	32483.6	8566.3	9208	22276	45052	21308	24915	7793.65	11135.2	7192.2	9241.9	5816.1	140	1311.9	565.92	42288	72464.7	69083	75114	44171	98254	30250	38915	28511.1	43797.8	29303	40543	17588	1896.2	16233.4	12606	8578	16768	47415.7	44625	29763	55687	12945	15318	22591	35459	16958	21513	5010	1085	3410	4011
COVIRS_11	BNT162b2	22837	23476.2	14511	8869.9	54621	53296	26735	23382	18138.3	12343.5	14794	9716.9	10535	3010.5	3366	2817.1	68626	43055.4	92544	71777	111889	130574	58166	41381	72454.7	47124	60076	39502	37116	14149	23758.2	21737	18179	10198	60306.8	47139	75205	75380	27230	21759	62520	34156	34713	28183	10081	5344	8093	4667
COVIRS_13	BNT162b2	2059.8	2139.91	804.83	729.1	1454.6	1428.6	801.38	1788.8	881.253	968.929	210.79	1391.5	647.24	983.04	1273.9	1537	9962	4316	10931	3978.2	6722.1	3097.8	4167.1	4736.8	7370.28	4004.38	321.21	28065	11338	8790.4	56666.4	33333	381.8	349.4	922.538	996.2	986.9	1214	329.7	572.5	1089	980.8	268.2	991.5	325.5	405.9	462.9	484.4
COVIRS_14	ChAdOx1-S	9511	14537	5864	8346	15256	42415	17037	27855	7893		10228		9348.75		2673.87		33605	144775	49065	126844	35968	215736	37816	219552	27434		63212		21967		44593		3011	11386	11174	9121	18413	20731	4251	15674	6330		5319		709.2		240
COVIRS_15	BNT162b2	7408.4	5479.49	4411.2	3500.6	9640.8	6652.9	11159	8346.8	3500.61	3098.79	4535.6	5080.3	2477.2	475.42	4750.8	1126.9	35490	27129.4	46953	33911	40764	23340	26662	22072	22409.2	14890	40367	34529	37572	10818	61923.7	18053	841.5	190.5	11082.3	7645	10298	5936	2151	997.9	5636	2846	3028	2541	80	282.2	80	80
COVIRS_16	BNT162b2	14582	9191.09	10023	7877.4	24080	16321	19430	14318	7142.19	5338.72	9955.1	11911	6593.5	6080.2	3042.8	3884.7	57972	22362.4	46160	29572	30625	19631	29566	19863	23847.3	13246.3	31923	27600	25136	17713	17612.1	17499	13543	6060	41152.7	27055	36365	22990	17491	9732	18160	10251	19529	19035	7767	5559	5551	4864
COVIRS_21	BNT162b2	301.47	2330.9	452.64	495.87	856.86	1473.3	2546.9	2954.8	898.716	1179.45	1043.3	1252	572.89	1281.2	376.71	442.7	693.88	13860.6	4969.6	16932	3445	11790	12091	32919	6603.8	25609.9	19844	170380	3987.4	19235	4534.86	20581	298.9	440.1	896.642	1596	845.1	2224	931.7	1489	1013	1626	836.1	1165	322.7	441.5	290.8	319.9
COVIRS_23	BNT162b2	5159.4	5640.33	2204.1	2438.5	5628.6	5722.8	9761.7	4624.2	5475.71	4566.32	4036.1	3647.1	2092.7	1903.9	3635.7	3034.2	10911	12856.4	47616	38125	29417	20527	34016	14417	51225.1	41352.6	62679	52225	17983	17278	62986.9	58161	788.8	976.6	4220.05	5944	5036	4724	2592	1047	5768	5737	3515	3370	267.7	369.5	401.9	536.6
COVIRS_24	BNT162b2	7853	2732	6479.4	3926.7	8938.2	5445.2	11732	8370.4	3467.05	2366.7	140	3937.9	4129.2	4129.2	7385.1	5616.8	27208	8991.67	39906	20302	16287	10466	25216	17294	8095.37	7202.32	278.3	15491	28452	29218	79979.6	11748	409.3	80	14718.6	7522	6004	3451	3203	2209	7102	5404	0	3583	1083	80	834.4	458.8
COVIRS_18	BNT162b2	6593.5	407.777	4144.9	7409.1	6809.4	19815	12343	16608	3139.67	5010.54	5964.6	5948.1	4715.9	7860.7	4275.2	6063.7	32624	14517	60076	82856	26527	75493	42272	50160	29978.5	28491	44561	44280	32179	39913	39122.9	39472	8985	2795	56883	59056	19966	54147	15000	14963	21523	22482	25468	18515	8066	10791	10575	10063
COVIRS_19	BNT162b2	10892	14988	6317.7	5479.5	9952.1	8358.6	13695	18541	2842.99	140	4921.1	140.69	4705.5	4241.9	4140.5	140	64804	66236.2	53226	35969	23662	16897	40278	50497	14360.8	27835.1	33532	4576.4	55325	31012	14871.3	2135.7	1655	955.2	12268	9277	12026	8740	3546	5120	3531	80	6012	80	1483	1105	550.8	80
COVIRS_20	BNT162b2	140	20856	12616	12188	22916	58247	49198	46468	28080.7	33031.4	22274	26823	140	140	140	140	509.45	70742.2	97725	152859	44353	109646	62537	79272	42133.1	100282	83558	140552	365.7	20	16861.5	11914	103.3	3414	10676.7	11345	13504	80949	9800	7472	10022	15076	6265	6733	173.8	164.6	278.8	203.5
COVIRS_41	ChAdOx1-S	21445	72064	11439	9379	90625	40070	44380	53963	27867	24896	18930	27706	10689.5	24548.5	23451.4	140	118525	162401	191525	131736	278069	63927	93819	100857	96502	94420	110507	133285	93152	25542	143571	69586	6741	22841	50703	26402	80	51015	12158	14563	17365	18510	8818	12455	2233	1752	4261	2873
COVIRS_12	ChAdOx1-S	140	33085	5206	8335	28054	37447	31827	48261	16655	16575	15398	17833	140	140	140	140	507.34	62306	83400	209547	60544	64993	49160	145036	79535	92182	64310	93381	20	20	1328.6	1482.3	254.5	740.9	9800	20567	12466	20485	3485	9761	8458	12060	4948	7049	278.8	189.2	163	163.5
[truncated: 128 more columns]

## Sheet: Fig. 1C
Geometric mean fluoresence intensity
			HLADR		CD86
Participant ID	Vaccine	Analyser	Pre	Post	Pre	Post
COVIRS_1	ChAdOx1-S	Aria	355	337	387	414
COVIRS_10	ChAdOx1-S	Aria	751	846	486	447
COVIRS_11	BNT162b2	Melody	18623	21476	1159	1156
COVIRS_12	ChAdOx1-S	Aria	1713	1352	511	424
COVIRS_13	BNT162b2	Aria	581	585	404	382
COVIRS_14	ChAdOx1-S	Aria	399	537	370	411
COVIRS_15	BNT162b2	Melody	16991	19196	1235	1322
COVIRS_16	BNT162b2	Melody	11994	12878	1329	1373
COVIRS_17	ChAdOx1-S	Aria	361	402	449	494
COVIRS_18	BNT162b2	Melody	11905	10182	1399	1351
COVIRS_19	BNT162b2	Melody	18674	19986	1217	1311
COVIRS_2	ChAdOx1-S	Aria	500	519	339	347
COVIRS_20	BNT162b2	Aria	318	278	324	305
COVIRS_21	BNT162b2	Melody	33198	23815	1178	1068
COVIRS_22	BNT162b2	Melody	18140	18324	1349	1397
COVIRS_23	BNT162b2	Melody	11687	13567	1028	1213
COVIRS_24	BNT162b2	Melody	17267	12515	950	827
COVIRS_25	ChAdOx1-S	Aria	587	624	338	361
COVIRS_26	ChAdOx1-S	Melody	30013	20563	1519	1402
COVIRS_27	ChAdOx1-S	Aria	890	738	458	434
COVIRS_28	BNT162b2	Aria	344	378	445	513
COVIRS_29	ChAdOx1-S	Aria	349	341	346	319
COVIRS_3	BNT162b2	Melody	26722	20009	1219	1039
COVIRS_30	BNT162b2	Melody	23814	20449	1241	1200
COVIRS_31	BNT162b2	Melody	15937	11973	1021	968
COVIRS_32	BNT162b2	Aria	702	521	511	403
COVIRS_33	BNT162b2	Aria	772	707	397	347
COVIRS_34	BNT162b2	Aria	523	493	437	438
COVIRS_35	BNT162b2	Melody	18203	14966	989	914
COVIRS_36	BNT162b2	Melody	20399	16256	1354	1262
COVIRS_37	BNT162b2	Aria	583	422	408	352
COVIRS_38	BNT162b2	Aria	635	532	372	316
COVIRS_39	BNT162b2	Melody	19826	23887	1049	1167
COVIRS_4	BNT162b2	Melody	13937	15276	1472	1515
COVIRS_40	BNT162b2	Melody	34140	34508	1249	1166
COVIRS_41	ChAdOx1-S	Aria	915	846	448	438
COVIRS_42	BNT162b2	Melody	19018	22435	1462	1524
COVIRS_43	BNT162b2	Melody	24890	18153	1241	1162
COVIRS_44	BNT162b2	Melody	13364	14400	1088	1042
COVIRS_45	BNT162b2	Melody	15684	14766	1152	1154
COVIRS_46	BNT162b2	Melody	9976	13270	1596	1467
COVIRS_5	BNT162b2	Melody	23175	19054	1140	947
COVIRS_6	ChAdOx1-S	Aria	846	670	532	479
COVIRS_7	ChAdOx1-S	Aria	961	1023	320	318
COVIRS_8	BNT162b2	Melody	13517	17666	1096	1242
COVIRS_9	BNT162b2	Aria	1053	1068	479	436

## Sheet: Fig. 1E
Normalized genes (Counts per million)
Participant ID	Vaccine	Timepoint	Machine	STAT6	NFKB2	CXCL6	PTGIR
COVIRS_26	ChAdOx1S	Pre	Melody	4.2037	4.92594	0.393819	2.06946
COVIRS_26	ChAdOx1S	Post	Melody	5.66144	6.45614	1.46865	2.77714
COVIRS_22	BNT162b2	Pre	Melody	4.92936	5.84318	0.430081	2.72133
COVIRS_22	BNT162b2	Post	Melody	4.421	5.59653	0.359972	2.14522
COVIRS_30	BNT162b2	Pre	Melody	4.61993	5.56861	0.636768	2.30761
COVIRS_30	BNT162b2	Post	Melody	4.59266	5.37852	1.07534	1.75085
COVIRS_35	BNT162b2	Pre	Melody	4.37323	5.20276	1.0237	2.35583
COVIRS_35	BNT162b2	Post	Melody	4.6509	5.59266	0.402505	3.17762
COVIRS_36	BNT162b2	Pre	Melody	4.65932	5.41271	1.34829	1.67184
COVIRS_36	BNT162b2	Post	Melody	4.67782	5.63194	1.18419	2.39487
COVIRS_4	BNT162b2	Pre	Melody	4.36006	5.18568	0.856918	1.74242
COVIRS_4	BNT162b2	Post	Melody	4.21706	5.03857	0.321244	1.37919
COVIRS_16	BNT162b2	Pre	Melody	4.30688	4.86009	0.688313	1.98203
COVIRS_16	BNT162b2	Post	Melody	4.61282	5.65963	0.915812	2.57255
COVIRS_23	BNT162b2	Pre	Melody	3.38303	4.58109	0.620171	1.98361
COVIRS_23	BNT162b2	Post	Melody	3.9946	4.82489	0.642309	1.74771
COVIRS_18	BNT162b2	Pre	Melody	3.34995	4.27857	0.910024	1.30773
COVIRS_18	BNT162b2	Post	Melody	3.63639	4.83441	0.721188	1.60657
COVIRS_31	BNT162b2	Pre	Melody	5.32476	6.3058	1.5561	3.4134
COVIRS_31	BNT162b2	Post	Melody	5.67716	6.36848	1.77894	3.14703
COVIRS_8	BNT162b2	Pre	Melody	5.43852	6.3924	1.9687	2.98957
COVIRS_8	BNT162b2	Post	Melody	6.07631	6.85466	2.5361	3.40249
COVIRS_15	BNT162b2	Pre	Melody	5.84836	7.02386	1.28849	4.00532
COVIRS_15	BNT162b2	Post	Melody	6.04385	7.15482	1.82636	3.80924
COVIRS_24	BNT162b2	Pre	Melody	5.82722	6.83154	1.80021	3.46874
COVIRS_24	BNT162b2	Post	Melody	6.16853	7.1341	1.76221	3.63025
COVIRS_19	BNT162b2	Pre	Melody	5.62655	6.54511	1.42786	3.63968
COVIRS_19	BNT162b2	Post	Melody	5.69012	6.86736	1.59604	3.46287
COVIRS_2	ChAdOx1S	Pre	Aria	5.13029	6.08766	1.40074	3.24453
COVIRS_2	ChAdOx1S	Post	Aria	5.14083	5.99143	1.39286	3.06699
COVIRS_25	ChAdOx1S	Pre	Aria	4.57375	5.68588	0.868104	2.0339
COVIRS_25	ChAdOx1S	Post	Aria	5.18208	6.04453	2.04232	2.15156
COVIRS_37	BNT162b2	Pre	Aria	5.10357	5.64745	1.43149	3.3111
COVIRS_37	BNT162b2	Post	Aria	5.18545	6.16059	1.24055	3.1314
COVIRS_38	BNT162b2	Pre	Aria	5.61234	6.60086	1.72821	3.41092
COVIRS_38	BNT162b2	Post	Aria	5.47162	6.37221	1.23862	3.10165
COVIRS_17	ChAdOx1S	Pre	Aria	5.22294	6.19221	1.06557	2.75682
COVIRS_17	ChAdOx1S	Post	Aria	5.12999	6.34449	0.905845	3.28123
COVIRS_1	ChAdOx1S	Pre	Aria	4.65219	5.21806	0.75426	2.36794
COVIRS_1	ChAdOx1S	Post	Aria	5.29987	6.02118	1.19136	2.74399
COVIRS_28	BNT162b2	Pre	Aria	5.07456	6.04616	1.01993	2.90775
COVIRS_28	BNT162b2	Post	Aria	4.75818	5.66608	1.06977	2.62188
COVIRS_27	ChAdOx1S	Pre	Aria	5.2527	6.2283	1.89443	3.12514
COVIRS_27	ChAdOx1S	Post	Aria	4.66848	5.52002	0.298766	2.13538
COVIRS_6	ChAdOx1S	Pre	Aria	4.75087	5.58709	1.35583	1.91752
COVIRS_6	ChAdOx1S	Post	Aria	4.65071	5.52229	1.58271	2.507
COVIRS_13	BNT162b2	Pre	Aria	5.38518	5.98326	1.67068	2.7116
COVIRS_13	BNT162b2	Post	Aria	5.23464	6.05027	1.23305	3.07623
COVIRS_32	BNT162b2	Pre	Aria	4.6137	5.26675	1.10208	1.74239
COVIRS_32	BNT162b2	Post	Aria	4.94693	5.69219	1.03068	2.51314
COVIRS_29	ChAdOx1S	Pre	Aria	4.84226	5.58496	0.734985	2.2193
COVIRS_29	ChAdOx1S	Post	Aria	5.3712	6.15743	1.65398	2.7388
COVIRS_14	ChAdOx1S	Pre	Aria	5.48983	6.41283	1.62962	3.13662
COVIRS_14	ChAdOx1S	Post	Aria	5.7361	6.65684	2.01232	3.39583
COVIRS_20	BNT162b2	Pre	Aria	5.0902	5.69339	1.6242	2.55796
COVIRS_20	BNT162b2	Post	Aria	4.62538	5.11684	0.263085	1.18726
COVIRS_40	BNT162b2	Pre	Melody	4.28984	5.47286	0.846261	2.30829
COVIRS_40	BNT162b2	Post	Melody	4.78273	5.78933	1.50815	2.96686
COVIRS_21	BNT162b2	Pre	Melody	5.24218	6.27941	1.53043	3.10204
COVIRS_21	BNT162b2	Post	Melody	4.99001	6.16457	1.51142	2.61994
COVIRS_3	BNT162b2	Pre	Melody	4.02324	5.0978	1.14861	1.97877
COVIRS_3	BNT162b2	Post	Melody	4.68907	5.72812	0.890372	2.62774
COVIRS_5	BNT162b2	Pre	Melody	4.92361	5.83527	0.951372	2.23866
COVIRS_5	BNT162b2	Post	Melody	4.48231	5.37438	0.446516	1.37995
COVIRS_11	BNT162b2	Pre	Melody	4.71844	5.29572	1.58963	2.0165
COVIRS_11	BNT162b2	Post	Melody	4.83438	5.6943	1.45682	2.55866
COVIRS_39	BNT162b2	Pre	Melody	5.3308	6.10365	0.537537	3.09379
COVIRS_39	BNT162b2	Post	Melody	5.44675	6.13915	1.35907	2.91528
COVIRS_10	ChAdOx1S	Pre	Aria	5.31694	6.25898	2.31484	2.38896
COVIRS_10	ChAdOx1S	Post	Aria	5.04554	6.007	1.56303	2.49869
COVIRS_7	ChAdOx1S	Pre	Aria	5.55828	6.59645	1.8851	3.51242
COVIRS_7	ChAdOx1S	Post	Aria	5.56615	6.06185	1.30158	3.18237
COVIRS_9	BNT162b2	Pre	Aria	5.5807	6.41354	1.80173	3.35238
COVIRS_9	BNT162b2	Post	Aria	4.92006	5.99976	1.74566	2.62525
COVIRS_33	BNT162b2	Pre	Aria	5.30586	6.18614	0.827783	2.71973
COVIRS_33	BNT162b2	Post	Aria	4.74823	5.61412	0.62846	1.78378
COVIRS_12	ChAdOx1S	Pre	Aria	6.13615	6.80329	2.60507	3.23205
COVIRS_12	ChAdOx1S	Post	Aria	5.78059	6.59749	1.60682	3.37199
COVIRS_41	ChAdOx1S	Pre	Aria	5.21084	5.7715	1.91156	2.15554
COVIRS_41	ChAdOx1S	Post	Aria	5.30853	5.95694	1.41376	2.42216
COVIRS_34	BNT162b2	Pre	Aria	5.36102	6.02527	1.9083	2.36087
COVIRS_34	BNT162b2	Post	Aria	4.85161	5.95436	1.51179	2.48037
